# Supplementary material for: Toward Data-Driven Radiation Oncology Using Standardized Terminology as a Starting Point: Cross-sectional Study
Source: JMIR Form Res. 2022 Jan 19;6(1):e27550. doi: 10.2196/27550 (PMC8811690; doi:10.2196/27550)
Supplement: Multimedia Appendix 1 [file formative_v6i1e27550_app1.xlsx]

## Sheet: Appendix_A_Complete_Database
Ui	Route source	Name	Definition	Atoms	Semantic Types
C0034619	MTH	radiotherapeutic			Intellectual Product
C0243005	MTH	Radiation Oncology specialty	The study of the effects of ionizing radiation for treatment of tumors.	Radiation Oncology	Biomedical Occupation or Discipline
C1384668	MTH	Radiotherapy (finding)			Finding
C1522449	MTH	Therapeutic radiology procedure	Treatment of a disease by means of exposure of the target or the whole body to radiation. Radiation therapy is often used as part of curative therapy and occasionally as a component of palliative treatment for cancer. Other uses include total body irradiation prior to transplantation. Treatment of a disease by means of exposure of the target or the whole body to radiation. The use of high-energy …	Cancer Radiotherapy Irradiate Irradiated Irradiation RT Radiation Radiation Therapy	Therapeutic or Preventive Procedure
C0021864	MTH	Intracavity Radiotherapy	A type of brachytherapy in which radioactive material sealed in needles, seeds, wires, or catheters is placed directly into a body cavity such as the chest cavity or the vagina. A type of internal radiation therapy in which radioactive material sealed in needles, seeds, wires, or catheters is placed directly into a body cavity such as the chest cavity or the vagina.	Intracavitary Radiation Intracavitary Radiation Therapy	Therapeutic or Preventive Procedure
C0034620	MSH	Radiotherapy Dosage			Quantitative Concept
C0034624	MSH	Radiotherapy, Interstitial			Therapeutic or Preventive Procedure
C0038886	MSH	Surface Radiotherapy			Therapeutic or Preventive Procedure
C0086572	MSH	Radiation Therapy, Lymphatic			Therapeutic or Preventive Procedure
C0086604	MSH	Radiotherapy, Megavolt			Therapeutic or Preventive Procedure
C0182241	UMD	Phantoms, Radiotherapy			Medical Device
C0183315	UMD	Radiotherapy Simulation Systems			Medical Device
C0183815	UMD	Tables, Radiotherapy			Medical Device
C0183947	UMD	Timers, Radiotherapy			Medical Device
C0203492	SNOMEDCT_US	Radiation physics consultation			Health Care Activity
C0203541	MTH	Deep radiation therapy, 200-300 KVP			Therapeutic or Preventive Procedure
C0205918	MSH	Radiotherapy, Targeted			Therapeutic or Preventive Procedure
C0242939	MSH	Radiotherapy, Adjuvant	Radiation therapy that is administered to augment or stimulate other treatment modalities or to minimize or prevent disease recurrence.	Adjuvant Radiotherapy	Therapeutic or Preventive Procedure
C0260778	ICD9CM	Encounter for radiotherapy			Finding
C0279134	NCI	Prior Radiation Therapy	An indicator that a person previously received radiation treatment for the same condition.	Prior RT Prior Radiation Prior Radiation Therapy Prior Radiotherapy	Finding
C0302617	MTH	Radiographic-therapeutic unit device			Medical Device
C0338240	MDR	Intraoperative radiation therapy	Radiation treatment aimed directly at a tumor during surgery. The use of any form of radiation therapy during a surgical procedure.	IORT Intraoperative Radiation Therapy Intraoperative Radiotherapy radiotherapy, intraoperative	Therapeutic or Preventive Procedure
C0393386	SNOMEDCT_US	Radiation therapy complication			Pathologic Function
C0395571	SNOMEDCT_US	Radiotherapy to retina			Therapeutic or Preventive Procedure
C0420378	SNOMEDCT_US	Referred for radiotherapy			Finding
C0436200	SNOMEDCT_US	Purpose of radiotherapy			Therapeutic or Preventive Procedure
C0436201	SNOMEDCT_US	Radiotherapy for immunosuppression			Therapeutic or Preventive Procedure
C0436207	SNOMEDCT_US	Radiotherapy for analgesia			Therapeutic or Preventive Procedure
C0436208	SNOMEDCT_US	Radiotherapy for inflammation			Therapeutic or Preventive Procedure
C0436209	SNOMEDCT_US	X-ray beam therapy			Therapeutic or Preventive Procedure
C0436241	SNOMEDCT_US	Combined radiotherapy			Therapeutic or Preventive Procedure
C0436382	SNOMEDCT_US	Radiotherapy started			Finding
C0436383	SNOMEDCT_US	Radiotherapy changed			Finding
C0436384	SNOMEDCT_US	Radiotherapy stopped			Finding
C0436385	SNOMEDCT_US	Radiotherapy completed			Finding
C0454111	SNOMEDCT_US	Radiotherapy planning			Therapeutic or Preventive Procedure
C0454131	SNOMEDCT_US	Radiotherapy calculation			Therapeutic or Preventive Procedure
C0454186	SNOMEDCT_US	Radiotherapy parameters			Spatial Concept
C0481503	ICD10	Radiotherapy session			Therapeutic or Preventive Procedure
C0555352	MTH	Internal radiotherapy			Therapeutic or Preventive Procedure
C0557535	SNOMEDCT_US	Radiotherapy nurse			Professional or Occupational Group
C0587444	SNOMEDCT_US	Radiotherapy department			Health Care Related Organization
C0587559	SNOMEDCT_US	Radiotherapy service			Health Care Related Organization
C0600521	MSH	Radiotherapy, Conformal	A process by which a dose of radiation is automatically shaped to closely conform to the entire volume of the tumor, so that surrounding normal tissue is spared and treatment toxicity is decreased. A procedure that uses a computer to create a 3-dimensional picture of the tumor. This allows doctors to give the highest possible dose of radiation to the tumor, while sparing the normal tissue as much…	3-Dimensional Conformal Radiation Therapy 3D-CRT Conformal Therapy	Therapeutic or Preventive Procedure
C0677602	MTH	Unit of radiotherapy			Quantitative Concept
C0687646	UMD	Radiotherapy Equipment			Medical Device
C0948310	SNOMEDCT_US	Radiotherapy to breast			Therapeutic or Preventive Procedure
C0948311	MDR	Radiotherapy to ear			Therapeutic or Preventive Procedure
C0948312	MDR	Radiotherapy to nose			Therapeutic or Preventive Procedure
C0948313	MDR	Radiotherapy to throat			Therapeutic or Preventive Procedure
C0948315	MDR	Radiotherapy to lung			Diagnostic Procedure
C0948316	MDR	Radiotherapy to pancreas			Therapeutic or Preventive Procedure
C0948317	MDR	Radiotherapy to prostate			Therapeutic or Preventive Procedure
C0948318	MDR	Radiotherapy to skin			Therapeutic or Preventive Procedure
C0948319	MDR	Radiotherapy to brain			Therapeutic or Preventive Procedure
C0948320	MDR	Radiotherapy to thyroid			Therapeutic or Preventive Procedure
C0948322	MDR	Radiotherapy to uterus			Therapeutic or Preventive Procedure
C0948510	MDR	Radiotherapy to liver			Therapeutic or Preventive Procedure
C0948797	MDR	Radiotherapy to bone			Therapeutic or Preventive Procedure
C0948918	MDR	Radiotherapy to blood			Therapeutic or Preventive Procedure
C1112205	MDR	Radiotherapy to thymus			Therapeutic or Preventive Procedure
C1112420	MDR	Pituitary gland radiotherapy			Therapeutic or Preventive Procedure
C1141932	MTH	Radiotherapy to pleura			Therapeutic or Preventive Procedure
C1272085	SNOMEDCT_US	Awaiting radiotherapy			Finding
C1275044	SNOMEDCT_US	Radiotherapy scar			Disease or Syndrome
C1398588	ICPC2ICD10ENG	effects of; radiotherapy			Biologic Function
C1400231	ICPC2ICD10ENG	radiotherapy; hypopituitarism			Disease or Syndrome
C1405980	ICPC2ICD10ENG	radiotherapy; accident			Biologic Function
C1405982	ICPC2ICD10ENG	radiotherapy; convalescence			Finding
C1504396	MDR	Radiotherapy to eye			Therapeutic or Preventive Procedure
C1504397	MDR	Radiotherapy to ovary			Therapeutic or Preventive Procedure
C1504398	MDR	Radiotherapy to vagina			Therapeutic or Preventive Procedure
C1524021	MTH	Radiotherapy Research	[Therapeutic implications] Research in radiotherapy using ionizing and non-ionizing radiation and those areas in radiobiology and radiation physics that relate to radiation therapy, including laboratory investigations at the molecular, cellular, tissue, and whole animal levels. (DEA-CAACT)	Radiation Radiotherapy Research	Research Activity
C1536155	SNOMEDCT_US	Radiotherapy to pelvis			Therapeutic or Preventive Procedure
C1610558	UMD	Workstations, Radiotherapy			Medical Device
C1697536	MDR	Radiotherapy to kidney			Therapeutic or Preventive Procedure
C1831786	NCI	Hypofractionated Radiation Therapy	Radiation treatment in which the total dose of radiation is divided into large doses and treatments are given less than once a day.	Hypofractionated Radiation Therapy Hypofractionated Radiotherapy	Therapeutic or Preventive Procedure
C1997064	SNOMEDCT_US	Radiotherapy to axilla			Therapeutic or Preventive Procedure
C1997284	SNOMEDCT_US	Radiotherapy to perineum			Therapeutic or Preventive Procedure
C1997353	SNOMEDCT_US	Radiotherapy to head			Therapeutic or Preventive Procedure
C1997554	SNOMEDCT_US	Radiotherapy to abdomen			Therapeutic or Preventive Procedure
C1997944	SNOMEDCT_US	Radiotherapy to neck			Therapeutic or Preventive Procedure
C2127437	MEDCIN	visit for radiotherapy			Finding
C2609112	MDR	Radiotherapy to joint			Therapeutic or Preventive Procedure
C2919491	SNOMEDCT_US	Boost radiation therapy	One or more extra radiation treatments targeted at the tumor bed, given after the regular sessions of radiation are complete. Supplemental radiation delivered to a specific area of interest, often to the tumor site itself.	Boost Radiation Boost Radiation Therapy Boost Radiation Therapy Boost Radiotherapy Radiation Boost Radiation Therapy Boost Radiotherapy Boost	Therapeutic or Preventive Procedure
C2985559	NCI	Plaque Radiotherapy	A type of radiation therapy used to treat eye tumors. A thin piece of metal (usually gold) with radioactive seeds placed on one side is sewn onto the outside wall of the eye with the seeds aimed at the tumor. It is removed at the end of treatment, which usually lasts for several days.	Plaque Radiotherapy	Therapeutic or Preventive Procedure
C3161031	MTH	Radiotherapy fractionation	Dividing the total dose of radiation therapy into several smaller, equal doses delivered over a period of several days.	Fractionation Fractionation Radiotherapy	Therapeutic or Preventive Procedure
C3650276	MEDCIN	visit for: antineoplastic radiotherapy			Finding
C3812160	MTH	Radiotherapy Bolus	A tissue-equivalent material placed in contact with the skin to increase the surface dose and/or compensate for missing tissue. A bolus can also be used to compensate for lack of scatter, such as near the extremities or the head during total-body irradiation.	Bolus Radiotherapy Bolus	Medical Device
C3846112	MTH	Radiosurgery, Stereotactic	A type of external radiation therapy that uses special equipment to position the patient and precisely give a single large dose of radiation to a tumor. It is used to treat brain tumors and other brain disorders that cannot be treated by regular surgery. It is also being studied in the treatment of other types of cancer. A non-surgical procedure that was developed to deliver one or several maximu…	Stereotactic External Beam Irradiation Stereotactic Radiation Therapy Stereotactic Radiosurgery Stereotactic Radiotherapy	Therapeutic or Preventive Procedure
C3854520	MDR	Radiotherapy to spleen			Therapeutic or Preventive Procedure
C3854521	MDR	Radiotherapy to colon			Therapeutic or Preventive Procedure
C3854522	MDR	Radiotherapy to stomach			Therapeutic or Preventive Procedure
C3854523	MDR	Radiotherapy to gallbladder			Therapeutic or Preventive Procedure
C3888852	MDR	Radiotherapy to esophagus			Therapeutic or Preventive Procedure
C3888853	MDR	Radiotherapy to rectum			Therapeutic or Preventive Procedure
C3889089	MDR	Radiotherapy to peritoneum			Therapeutic or Preventive Procedure
C3896609	MTH	Stereotactic Body Radiation Therapy	Stereotactic radiation therapy in which one or several maximum dose radiation treatments are delivered targeting cancers of the body, excluding the brain or spine. A type of external radiation therapy that uses special equipment to position a patient and precisely deliver radiation to tumors in the body (except the brain). The total dose of radiation is divided into smaller doses given over sever…	SABR SBRT Stereotactic Ablative Body Radiation Therapy Stereotactic Body Radiation Therapy	Therapeutic or Preventive Procedure
C4038705	SNOMEDCT_US	Radiotherapy to thorax			Health Care Activity
C4042795	MSH	Radiation Dose Hypofractionation			Therapeutic or Preventive Procedure
C4049191	MDR	Radiotherapy to mediastinum			Therapeutic or Preventive Procedure
C4076751	SNOMEDCT_US	Radiation therapy not done			Finding
C4264454	LNC	Chemo-radiotherapy			Therapeutic or Preventive Procedure
C4552093	MTH	Stereotactic Radiation Therapy			Therapeutic or Preventive Procedure
C5208125	MDR	Radiotherapy to tongue			Therapeutic or Preventive Procedure
C5208129	MDR	Radiotherapy to pharynx			Therapeutic or Preventive Procedure
C5208130	MDR	Radiotherapy to nasopharynx			Therapeutic or Preventive Procedure
C1298611	SNOMEDCT_US	Radiotherapy course changed - progressive disease during radiotherapy			Finding
C1298612	SNOMEDCT_US	Radiotherapy course changed - acute radiotherapy toxicity			Finding
C0023730	MTH	Radiotherapy Systems, Linear Accelerator	A type of particle accelerator that generates ionizing radiation by colliding subatomic particles traveling at high speeds along a straight chamber. This creates high-energy radiation that may be used to treat cancer. A type of particle accelerator that generates ionizing radiation by colliding subatomic particles traveling at high speeds along a straight chamber. A machine that uses electricity …	Linear Accelerator	Medical Device
C0034621	MSH	Radiotherapy Planning, Computer-Assisted			Therapeutic or Preventive Procedure
C0034622	MSH	Radiotherapy, Computer-Assisted			Therapeutic or Preventive Procedure
C0034623	MSH	Radiotherapy, High-Energy			Therapeutic or Preventive Procedure
C0180085	UMD	Computers, Radiotherapy, Record/Verify			Medical Device
C0182642	UMD	Radiotherapy Systems, Cobalt			Medical Device
C0182643	UMD	Radiotherapy Systems, Neutron Beam, Epithermal			Medical Device
C0182644	UMD	Radiotherapy Systems, Orthovoltage			Medical Device
C0203608	MTH	Radionuclide therapy	Treatment of a disease by means of exposure of the target to radioisotopes.	Isotope Therapy Radioactive Isotope Therapy Radioisotope Therapy	Therapeutic or Preventive Procedure
C0243004	MTH	Therapeutic Radiology specialty	The medical specialty concerned with the use of electromagnetic or particulate radiation in the treatment of disease.	Radiology, Therapeutic Radiotherapy [Medical Specialty] Therapeutic Radiology	Biomedical Occupation or Discipline
C0260827	MTH	Encounter due to convalescence after radiotherapy			Finding
C0260834	SNOMEDCT_US	Radiotherapy follow-up			Finding
C0265166	SNOMEDCT_US	Post-radiation pericarditis			Disease or Syndrome
C0269079	SNOMEDCT_US	Postirradiation vaginitis			Disease or Syndrome
C0271625	SNOMEDCT_US	Postirradiation testicular hypofunction			Disease or Syndrome
C0271794	SNOMEDCT_US	Hypothyroidism following external radiotherapy			Disease or Syndrome
C0337999	SNOMEDCT_US	Hospital-based radiotherapy facility			Health Care Related Organization
C0342399	SNOMEDCT_US	Hypopituitarism due to radiotherapy			Finding
C0392615	MTH	Adverse effect of radiation therapy			Injury or Poisoning
C0394630	SNOMEDCT_US	Radiotherapy to lesion of peripheral nerve			Therapeutic or Preventive Procedure
C0395041	SNOMEDCT_US	Radiotherapy to orbital lesion			Therapeutic or Preventive Procedure
C0395129	SNOMEDCT_US	Radiotherapy to lesion of medial canthus			Therapeutic or Preventive Procedure
C0395148	SNOMEDCT_US	Radiotherapy to lesion of lateral canthus			Therapeutic or Preventive Procedure
C0395165	SNOMEDCT_US	Radiotherapy to lesion of eyelid			Therapeutic or Preventive Procedure
C0395247	SNOMEDCT_US	Radiotherapy to lacrimal gland			Therapeutic or Preventive Procedure
C0395389	SNOMEDCT_US	Radiotherapy of conjunctival lesion			Therapeutic or Preventive Procedure
C0395410	SNOMEDCT_US	Radiotherapy of corneal lesion			Therapeutic or Preventive Procedure
C0395492	SNOMEDCT_US	Radiotherapy to ciliary body			Therapeutic or Preventive Procedure
C0395608	SNOMEDCT_US	Destruction of lesion of choroid by radiation therapy			Therapeutic or Preventive Procedure
C0400688	SNOMEDCT_US	Bile duct endoluminal radiotherapy			Therapeutic or Preventive Procedure
C0419094	SNOMEDCT_US	Radiotherapy treatment groups			Therapeutic or Preventive Procedure
C0419095	MTH	Teleradiotherapy procedure			Therapeutic or Preventive Procedure
C0420285	SNOMEDCT_US	Radiotherapy emergency hospital admission			Therapeutic or Preventive Procedure
C0420416	SNOMEDCT_US	Radiotherapy self-referral			Health Care Activity
C0420544	SNOMEDCT_US	Non-urgent radiotherapy admission			Health Care Activity
C0433742	SNOMEDCT_US	Post-radiotherapy laryngitis			Injury or Poisoning
C0436202	SNOMEDCT_US	Radiotherapy for hemopoietic irradiation			Therapeutic or Preventive Procedure
C0436204	SNOMEDCT_US	Preoperative course of radiotherapy			Therapeutic or Preventive Procedure
C0436205	SNOMEDCT_US	Radiotherapy - intraoperative control			Therapeutic or Preventive Procedure
C0436206	SNOMEDCT_US	Postoperative course of radiotherapy			Therapeutic or Preventive Procedure
C0436240	MTH	Short distance and contact radiotherapy			Therapeutic or Preventive Procedure
C0436242	SNOMEDCT_US	External beam with internal radiotherapy			Therapeutic or Preventive Procedure
C0436253	SNOMEDCT_US	Combined internal radiotherapy			Therapeutic or Preventive Procedure
C0436254	SNOMEDCT_US	Internal metabolic radiotherapy			Therapeutic or Preventive Procedure
C0436255	SNOMEDCT_US	Internal radiotherapy - unsealed source			Therapeutic or Preventive Procedure
C0436256	SNOMEDCT_US	Radiotherapy: infuse skull/brain			Therapeutic or Preventive Procedure
C0436257	SNOMEDCT_US	Radiotherapy: infuse head/neck			Therapeutic or Preventive Procedure
C0436258	SNOMEDCT_US	Radiotherapy: infuse pleural cavity			Therapeutic or Preventive Procedure
C0436259	SNOMEDCT_US	Radiotherapy: infuse peritoneal cavity			Therapeutic or Preventive Procedure
C0436260	SNOMEDCT_US	Radiotherapy: endolymphatic infusion			Therapeutic or Preventive Procedure
C0436261	SNOMEDCT_US	Radiotherapy: infuse urinary bladder			Therapeutic or Preventive Procedure
C0436262	SNOMEDCT_US	Radiotherapy: infuse organ cavity			Therapeutic or Preventive Procedure
C0436263	SNOMEDCT_US	Radiotherapy: infiltrate tissue			Therapeutic or Preventive Procedure
C0436265	SNOMEDCT_US	Internal radiotherapy - permanent seeds			Therapeutic or Preventive Procedure
C0436266	SNOMEDCT_US	Radiotherapy: seeds into hypophysis			Therapeutic or Preventive Procedure
C0436267	SNOMEDCT_US	Radiotherapy: seeds into brain			Therapeutic or Preventive Procedure
C0436268	SNOMEDCT_US	Radiotherapy: seeds into cavity			Therapeutic or Preventive Procedure
C0436270	SNOMEDCT_US	Temporary implant radiotherapy			Therapeutic or Preventive Procedure
C0436271	SNOMEDCT_US	Radiotherapy: temporary brain implant			Therapeutic or Preventive Procedure
C0436273	SNOMEDCT_US	Radiotherapy: temporary tongue implant			Therapeutic or Preventive Procedure
C0436274	SNOMEDCT_US	Radiotherapy: temporary thorax implant			Therapeutic or Preventive Procedure
C0436275	SNOMEDCT_US	Radiotherapy: temporary abdominal implant			Therapeutic or Preventive Procedure
C0436276	SNOMEDCT_US	Radiotherapy: temporary pelvic implant			Therapeutic or Preventive Procedure
C0436277	SNOMEDCT_US	Radiotherapy: temporary limb implant			Therapeutic or Preventive Procedure
C0436278	SNOMEDCT_US	Radiotherapy: temporary lymphatic implant			Therapeutic or Preventive Procedure
C0436279	MEDCIN	Preload cavity radiotherapy - sealed			Therapeutic or Preventive Procedure
C0436280	RCD	Preload radiotherapy - orbit			Therapeutic or Preventive Procedure
C0436281	RCD	Preload radiotherapy - paranasal sinus			Therapeutic or Preventive Procedure
C0436282	RCD	Preload radiotherapy - nose			Therapeutic or Preventive Procedure
C0436283	RCD	Preload radiotherapy - mouth			Therapeutic or Preventive Procedure
C0436284	RCD	Preload radiotherapy - ear			Therapeutic or Preventive Procedure
C0436286	RCD	Preload radiotherapy - respiratory organs			Therapeutic or Preventive Procedure
C0436287	RCD	Preload radiotherapy - female genital			Therapeutic or Preventive Procedure
C0436288	RCD	Preload radiotherapy - urinary system			Therapeutic or Preventive Procedure
C0436289	RCD	Preload radiotherapy - rectum			Therapeutic or Preventive Procedure
C0436291	RCD	Afterload radiotherapy - head			Therapeutic or Preventive Procedure
C0436293	RCD	Afterload radiotherapy - respiratory system			Therapeutic or Preventive Procedure
C0436294	RCD	Afterload radiotherapy - female genital			Therapeutic or Preventive Procedure
C0436295	RCD	Afterload radiotherapy - urinary			Therapeutic or Preventive Procedure
C0436296	RCD	Afterload radiotherapy - rectum			Therapeutic or Preventive Procedure
C0436297	SNOMEDCT_US	Afterload radiotherapy of oropharyngeal cavity			Therapeutic or Preventive Procedure
C0436298	RCD	Afterloading cavity radiotherapy			Therapeutic or Preventive Procedure
C0438660	SNOMEDCT_US	X-ray radiotherapy control			Finding
C0454098	SNOMEDCT_US	Intracavitary radium application			Therapeutic or Preventive Procedure
C0454113	SNOMEDCT_US	Radiotherapy planning using a simulator			Therapeutic or Preventive Procedure
C0454120	MEDCIN	radiation therapy treatment planning using magnetic resonance imaging			Therapeutic or Preventive Procedure
C0454122	SNOMEDCT_US	Making of beam direction shell for radiotherapy			Therapeutic or Preventive Procedure
C0454123	SNOMEDCT_US	Making of bite block for radiotherapy			Therapeutic or Preventive Procedure
C0454124	SNOMEDCT_US	Bolus design and fabrication			Therapeutic or Preventive Procedure
C0454125	SNOMEDCT_US	Making of compensator for radiotherapy			Therapeutic or Preventive Procedure
C0454127	SNOMEDCT_US	Making of docking unit for radiotherapy			Therapeutic or Preventive Procedure
C0454128	SNOMEDCT_US	Making of template for radiotherapy			Therapeutic or Preventive Procedure
C0454129	SNOMEDCT_US	Making of shielding block for radiotherapy			Therapeutic or Preventive Procedure
C0454134	SNOMEDCT_US	Outlining for radiotherapy dose calculation			Therapeutic or Preventive Procedure
C0454135	SNOMEDCT_US	Calculation of radiotherapy isodose distribution			Therapeutic or Preventive Procedure
C0454136	SNOMEDCT_US	Calculation of radiotherapy dose corrections			Therapeutic or Preventive Procedure
C0454140	SNOMEDCT_US	Radiotherapy equipment and appliances			Medical Device
C0454187	SNOMEDCT_US	Teletherapy treatment parameters			Spatial Concept
C0454244	SNOMEDCT_US	Radiotherapy beam modifier dimensions			Spatial Concept
C0454265	SNOMEDCT_US	Number of radiotherapy applications			Quantitative Concept
C0472521	SNOMEDCT_US	Post-radiotherapy laryngeal edema			Injury or Poisoning
C0475092	SNOMEDCT_US	Palliative course of radiotherapy			Therapeutic or Preventive Procedure
C0475644	SNOMEDCT_US	CT guidance for treatment planning, teletherapy			Diagnostic Procedure
C0481819	MTH	Convalescence after radiotherapy			Finding
C0524811	MTH	Dose Fractionation			Therapeutic or Preventive Procedure
C0560139	SNOMEDCT_US	Seen in radiotherapy clinic			Finding
C0563214	SNOMEDCT_US	Radiotherapy planning markers			Medical Device
C0577681	SNOMEDCT_US	Radiotherapy to lesion of canthus			Therapeutic or Preventive Procedure
C0583683	SNOMEDCT_US	Seen by radiotherapy service			Finding
C0584010	SNOMEDCT_US	Referral to radiotherapy service			Health Care Activity
C0584414	SNOMEDCT_US	Discharge from radiotherapy service			Health Care Activity
C0584596	SNOMEDCT_US	Duration of individual radiotherapy treatment			Quantitative Concept
C0585998	SNOMEDCT_US	Admission to radiotherapy department			Health Care Activity
C0729623	SNOMEDCT_US	Preparation of radiation therapy aid			Therapeutic or Preventive Procedure
C0809975	CCS	Maintenance chemotherapy; radiotherapy			Health Care Activity
C0948314	MDR	Radiotherapy to gastrointestinal tract			Therapeutic or Preventive Procedure
C0948321	MDR	Radiotherapy to urinary bladder			Therapeutic or Preventive Procedure
C0948515	MDR	Radiotherapy to soft tissue			Therapeutic or Preventive Procedure
C0948800	MDR	Radiotherapy to spine NOS			Therapeutic or Preventive Procedure
C1112670	MDR	Vomiting post radiotherapy			Injury or Poisoning
C1273569	SNOMEDCT_US	Iodine seed radiotherapy			Therapeutic or Preventive Procedure
C1298610	SNOMEDCT_US	Reason for change in radiotherapy course			Finding
C1298616	SNOMEDCT_US	Death due to radiotherapy toxicity			Finding
C1302210	SNOMEDCT_US	Toxicity due to radiotherapy			Disease or Syndrome
C1320686	SNOMEDCT_US	Post-radiotherapy pneumonitis			Disease or Syndrome
C1320687	SNOMEDCT_US	Pulmonary fibrosis due to and following radiotherapy			Disease or Syndrome
C1322366	UMD	Cabinets, Storage, Radiotherapy Blocking Tray			Medical Device
C1322638	UMD	Radiotherapy Systems, Proton Beam			Medical Device
C1322640	UMD	Heavy Ion Radiotherapy Systems			Medical Device
C1322641	UMD	Hadronic Radiotherapy Systems			Medical Device
C1322642	UMD	Radiotherapy Systems, Neutron Beam			Medical Device
C1393470	ICPC2ICD10ENG	radiotherapy; complications, kyphosis			Pathologic Function
C1504399	MDR	Radiotherapy to lymph nodes			Therapeutic or Preventive Procedure
C1510432	MTH	Radiation Sickness		Radiation Toxicity	Injury or Poisoning
C1512814	MSH	Radiotherapy, Intensity-Modulated	A type of 3-dimensional radiation therapy that uses computer-generated images to show the size and shape of the tumor. Thin beams of radiation of different intensities are aimed at the tumor from many angles. This type of radiation therapy reduces the damage to healthy tissue near the tumor. An advanced form of 3-Dimensional Conformal Radiation Therapy (3D CRT) that involves the use of varying in…	IMRT Intensity Modulated RT Intensity-Modulated Radiation Therapy Intensity-Modulated Radiotherapy	Therapeutic or Preventive Procedure
C1514246	NCI	Post-Radiotherapy Breast Angiosarcoma	A malignant vascular neoplasm arising from the skin of the breast secondary to radiation treatment for breast cancer.	Post-Radiotherapy Breast Angiosarcoma	Neoplastic Process
C1514692	NCI	Radiation Non-Ionizing, Radiotherapy		Radiation Non-Ionizing, Radiotherapy	Therapeutic or Preventive Procedure
C1514710	NCI	High-LET Radiotherapy	Radiotherapy using radioactive particles that deposit a high amount of energy by radiation per unit length of travel. An amount of radiation that is greater than that given in typical radiation therapy. High-dose radiation is precisely directed at the tumor to avoid damaging healthy tissue, and may kill more cancer cells in fewer treatments.	High-LET Radiotherapy Radiotherapy, High Linear Energy Transfer Radiotherapy-High LET	Therapeutic or Preventive Procedure
C1514711	NCI	Low-LET Radiotherapy	Radiotherapy using radioactive particles that deposit a low amount of energy by radiation per unit length of travel.	Low-LET Radiotherapy Radiotherapy, Low LET Radiotherapy, Low Linear Energy Transfer	Therapeutic or Preventive Procedure
C1517033	MTH	External Beam Radiation Therapy	Radiation therapy in which high-energy beams are delivered to the tumor from outside of the body. A type of radiation therapy in which high-energy beams are delivered to the tumor from outside of the body. A type of radiation therapy that uses a machine to aim high-energy rays at the cancer from outside of the body.	Definitive Radiation Therapy EBRT External Beam RT External Beam Radiation Therapy External Beam Radiation Therapy External Beam Radiotherapy External Radiation Therapy	Therapeutic or Preventive Procedure
C1520143	SNOMEDCT_US	Whole brain radiation therapy	A type of external radiation therapy used to treat patients who have cancer in the brain. It is often used to treat patients whose cancer has spread to the brain, or who have more than one tumor or tumors that cannot be removed by surgery. Radiation is given to the whole brain over a period of many weeks. Radiation treatment modality used as major component in treatment of primary and metastatic …	Whole-Brain Radiotherapy	Therapeutic or Preventive Procedure
C1524020	MTH	Radiation Ionizing Radiotherapy	The use of ionizing radiation to kill cancer cells	Radiation Radiation Ionizing Radiotherapy Radiation Ionizing Radiotherapy	Therapeutic or Preventive Procedure
C1533290	ICPC2ICD10ENG	radiotherapy; complications, scoliosis			Pathologic Function
C1611135	UMD	Computers, Radiotherapy, Planning			Medical Device
C1690033	SNOMEDCT_US	Post-radiotherapy somnolence syndrome			Disease or Syndrome
C1720823	MSH	Stereotactic Body Radiotherapy			Therapeutic or Preventive Procedure
C1736828	UMD	Computers, Radiotherapy Planning System			Medical Device
C1737033	UMD	Record and Verify Systems, Radiotherapy			Medical Device
C1737099	UMD	Computers, Radiotherapy Treatment Planning			Medical Device
C1737101	UMD	Workstations, Radiotherapy, Record/Verify			Medical Device
C1738388	UMD	Radiotherapy Treatment Planning Systems			Medical Device
C1738451	UMD	Workstations, Radiotherapy, Planning			Medical Device
C1742564	UMD	Computers, Radiotherapy Monitoring/Verification			Medical Device
C1997599	SNOMEDCT_US	Radiotherapy by body site			Health Care Activity
C1997903	SNOMEDCT_US	Plaque radiotherapy of lesion of retina			Therapeutic or Preventive Procedure
C1998066	SNOMEDCT_US	Radiotherapy to chest wall			Therapeutic or Preventive Procedure
C2075822	MEDCIN	clinical treatment management gamma knife radiotherapy			Therapeutic or Preventive Procedure
C2224813	MEDCIN	breast surgery placement of radiotherapy balloon into breast			Therapeutic or Preventive Procedure
C2243040	MTH	convalescence following radiotherapy (treatment)			Therapeutic or Preventive Procedure
C2314925	SNOMEDCT_US	MRI of head for radiotherapy planning			Diagnostic Procedure
C2315180	SNOMEDCT_US	MRI of prostate for radiotherapy planning			Diagnostic Procedure
C2315351	SNOMEDCT_US	MRI of pelvis for radiotherapy planning			Diagnostic Procedure
C2315352	SNOMEDCT_US	MRI of orbit for radiotherapy planning			Diagnostic Procedure
C2315395	SNOMEDCT_US	Computed tomography for radiotherapy planning			Diagnostic Procedure
C2315463	SNOMEDCT_US	MRI of neck for radiotherapy planning			Diagnostic Procedure
C2315464	SNOMEDCT_US	MRI of breast for radiotherapy planning			Therapeutic or Preventive Procedure
C2315465	SNOMEDCT_US	MRI of chest for radiotherapy planning			Diagnostic Procedure
C2315804	SNOMEDCT_US	CT of thorax for radiotherapy planning			Therapeutic or Preventive Procedure
C2315805	SNOMEDCT_US	CT of breast for radiotherapy planning			Therapeutic or Preventive Procedure
C2316271	SNOMEDCT_US	CT of orbit for radiotherapy planning			Therapeutic or Preventive Procedure
C2316272	SNOMEDCT_US	CT of pelvis for radiotherapy planning			Therapeutic or Preventive Procedure
C2316273	SNOMEDCT_US	CT of prostate for radiotherapy planning			Therapeutic or Preventive Procedure
C2316274	SNOMEDCT_US	CT of head for radiotherapy planning			Therapeutic or Preventive Procedure
C2316275	SNOMEDCT_US	CT of spine for radiotherapy planning			Diagnostic Procedure
C2316932	SNOMEDCT_US	CT of neck for radiotherapy planning			Therapeutic or Preventive Procedure
C2366914	MEDCIN	conformal radiotherapy not received			Finding
C2366915	MEDCIN	conformal radiotherapy received			Therapeutic or Preventive Procedure
C2720635	UMD	Radiotherapy/Brachytherapy and Simulation Systems			Medical Device
C2733162	SNOMEDCT_US	Radiotherapy procedure with explicit context			Therapeutic or Preventive Procedure
C3179062	MSH	Radiotherapy, Image-Guided	A procedure that uses a computer to create a picture of a tumor to help guide the radiation beam during radiation therapy. The pictures are made using CT, ultrasound, X-ray, or other imaging techniques. Image-guided radiation therapy makes radiation therapy more accurate and causes less damage to healthy tissue.	Image Guided Radiation Therapy	Therapeutic or Preventive Procedure
C3179063	MSH	Radiotherapy Target Organ Alignment			Therapeutic or Preventive Procedure
C3179064	MSH	Radiotherapy Setup Errors			Qualitative Concept
C3204069	UMD	Software, Radiotherapy System			Intellectual Product
C3204070	UMD	Software, Radiotherapy System, Cobalt			Intellectual Product
C3204073	UMD	Software, Radiotherapy System, Orthovoltage			Intellectual Product
C3259031	LNC	Have you ever received radiotherapy to your head or neck for a tumor:Hx:Pt:^Patient:Ord:PhenX			Clinical Attribute
C3259033	LNC	Tumor type treated with radiotherapy:Type:Pt:^Patient:Nom			Clinical Attribute
C3472645	SNOMEDCT_US	Radiotherapy planning using cone beam computed tomography			Therapeutic or Preventive Procedure
C3494441	MSH	Heavy Ion Radiotherapy			Therapeutic or Preventive Procedure
C3494442	MSH	Carbon Ion Radiotherapy	Ion beam radiation therapy that uses charged carbon particle. Compared to proton beam therapy, the larger mass of carbon results in decreased beam scattering, yielding a sharper dose distribution border with minimal penumbra and two to three times the relative biological effect.	CIRT Carbon Ion Radiation Therapy Carbon Ion Radiotherapy	Therapeutic or Preventive Procedure
C3495909	MDR	Nausea post radiotherapy			Sign or Symptom
C3503910	UMD	Radiotherapy Systems, Linear Accelerator, Spiral Scanning			Medical Device
C3504465	UMD	Intensity Modulation Radiotherapy Systems			Medical Device
C3516054	CPT	Management of modulation radiotherapy planning			Therapeutic or Preventive Procedure
C3525445	CPT	Intensity modulated radiotherapy plan			Therapeutic or Preventive Procedure
C3536588	SNOMEDCT_US	Post-radiotherapy cerebral vasculopathy			Pathologic Function
C3688377	UMD	Shielding Blocks, Radiotherapy			Medical Device
C3689214	UMD	Shields, Radiotherapy Block			Medical Device
C3689532	UMD	Detectors, Photon Radiation, Radiotherapy			Medical Device
C3805164	MDR	Fractionated stereotactic brain radiotherapy			Therapeutic or Preventive Procedure
C3826993	NCI	Involved-Field Radiation Therapy	Radiation treatment delivered only to the areas of the body that are affected, used primarily in the treatment of lymphoma.	IFRT Involved field radiotherapy Involved-Field Radiation Therapy	Therapeutic or Preventive Procedure
C3838852	SNOMEDCT_US	Radium 223 brachytherapy			Therapeutic or Preventive Procedure
C3854690	MDR	Radiotherapy to small intestine			Therapeutic or Preventive Procedure
C3875796	SNOMEDCT_US	Radiotherapy protection spacer			Medical Device
C3888851	MDR	Radiotherapy to adrenal gland			Therapeutic or Preventive Procedure
C3888854	MDR	Radiotherapy to head and neck			Therapeutic or Preventive Procedure
C3888858	MDR	Radiotherapy to oral cavity			Therapeutic or Preventive Procedure
C3889087	MDR	Radiotherapy to uterine cervix			Therapeutic or Preventive Procedure
C3896654	NCI	Image-Guided Adaptive Radiation Therapy	A type of radiation therapy that uses information gathered during the treatment cycle to inform, guide, and alter future radiation treatments with respect to location and dose.	IGART Image-Guided Adaptive Radiation Therapy	Therapeutic or Preventive Procedure
C3900201	NCI	3-Dimensional Ultrasound-Guided Radiation Therapy		3-Dimensional Ultrasound-Guided Radiation Therapy 3D Ultrasound-Guided Radiation Therapy	Therapeutic or Preventive Procedure
C4040185	SNOMEDCT_US	Xerostomia following radiotherapy			Disease or Syndrome
C4275200	SNOMEDCT_US	CT of esophagus for radiotherapy planning			Therapeutic or Preventive Procedure
C4275217	SNOMEDCT_US	CT with contrast for radiotherapy planning			Therapeutic or Preventive Procedure
C4275236	SNOMEDCT_US	CT of abdomen for radiotherapy planning			Therapeutic or Preventive Procedure
C4275237	SNOMEDCT_US	CT of thigh for radiotherapy planning			Therapeutic or Preventive Procedure
C4275239	SNOMEDCT_US	CT of axilla for radiotherapy planning			Therapeutic or Preventive Procedure
C4511268	SNOMEDCT_US	Primary malignant neoplasm of skin due to and following radiotherapy caused by ionizing radiation			Neoplastic Process
C4544239	SNOMEDCT_US	Radiotherapy care plan			Intellectual Product
C4546306	SNOMEDCT_US	Chronic pain following radiotherapy			Disease or Syndrome
C4684448	NCI	Abscopal Effect	The ability of localized radiation to trigger systemic antitumor effects.	Abscopal Effect Abscopal Effect After Radiotherapy Abscopal Response	Finding
C4706977	SNOMEDCT_US	MRI with contrast for radiotherapy planning			Diagnostic Procedure
C4720919	SNOMEDCT_US	Post-mastectomy radiotherapy			Therapeutic or Preventive Procedure
C4726001	NCI	Magnetic Resonance-Guided Radiotherapy	A therapeutic procedure that utilizes magnetic resonance imaging for detailed anatomic visualization immediately before or during radiation treatment.	MRGRT Magnetic Resonance-Guided Radiotherapy Magnetic-Resonance Guided Radiotherapy	Therapeutic or Preventive Procedure
C4736137	MEDCIN	lymphedema due to surgery or radiotherapy			Pathologic Function
C4745129	NCI	Fractionated Stereotactic Radiation Therapy	Stereotactic radiation therapy that uses multiple, smaller doses of radiation therapy spread over several treatment session.	Fractionated Stereotactic Radiation Therapy Fractionated Stereotactic Radiotherapy	Therapeutic or Preventive Procedure
C4763970	NCI	Stereotactic Ablative Radiotherapy		Stereotactic Ablative Radiotherapy	Therapeutic or Preventive Procedure
C5206706	NCI	Whole Abdominopelvic Intensity-Modulated Radiotherapy	Intensity-Modulated radiation therapy meant to expose all tissues and organs within the abdominal cavity and pelvic region.	Abdominopelvic Intensity-Modulated Radiotherapy Whole Abdominopelvic Intensity Modulated Radiotherapy Whole Abdominopelvic Intensity-Modulated Radiotherapy	Therapeutic or Preventive Procedure
C5211353	LNC	Tumor type treated with radiotherapy			Finding
C0182640	UMD	Radiotherapy Beam Block Shaping Systems			Medical Device
C0203535	SNOMEDCT_US	Compensating filter design and fabrication			Therapeutic or Preventive Procedure
C0436243	SNOMEDCT_US	External beam - surgery with preoperative radiotherapy			Therapeutic or Preventive Procedure
C0436244	SNOMEDCT_US	External beam - surgery with postoperative radiotherapy			Therapeutic or Preventive Procedure
C0436272	SNOMEDCT_US	Radiotherapy: temporary head/neck implant			Therapeutic or Preventive Procedure
C0436285	RCD	Preload radiotherapy - upper gastrointestinal tract			Therapeutic or Preventive Procedure
C0436292	RCD	Afterload radiotherapy - upper gastrointestinal tract			Therapeutic or Preventive Procedure
C0454114	SNOMEDCT_US	Radiotherapy planning using simulator fluoroscopy			Therapeutic or Preventive Procedure
C0454115	SNOMEDCT_US	Radiotherapy planning using a simulator X-ray film			Therapeutic or Preventive Procedure
C0454116	SNOMEDCT_US	Radiotherapy planning using diagnostic radiology			Therapeutic or Preventive Procedure
C0454137	SNOMEDCT_US	Calculation of radiotherapy dose-volume histogram			Therapeutic or Preventive Procedure
C0454191	SNOMEDCT_US	Teletherapy dose rate			Quantitative Concept
C0454210	SNOMEDCT_US	Teletherapy radiation dose specification			Quantitative Concept
C0454222	SNOMEDCT_US	Teletherapy monitor units			Quantitative Concept
C0454233	SNOMEDCT_US	Teletherapy setup angles			Spatial Concept
C0456763	SNOMEDCT_US	Post-radiotherapy telangiectasis of vocal cord			Injury or Poisoning
C0843104	ICD10AM	Intestinal sling procedure prior to radiotherapy			Therapeutic or Preventive Procedure
C1273578	SNOMEDCT_US	Combined pre-operative chemotherapy and radiotherapy			Therapeutic or Preventive Procedure
C1273579	SNOMEDCT_US	Combined post-operative chemotherapy and radiotherapy			Therapeutic or Preventive Procedure
C1298670	SNOMEDCT_US	Ovarian ablation by external beam radiotherapy			Therapeutic or Preventive Procedure
C1298672	SNOMEDCT_US	Testicular ablation by external beam radiotherapy			Therapeutic or Preventive Procedure
C1322639	UMD	Radiotherapy Systems, Neutron Beam, Fast Neutron			Medical Device
C1323061	UMD	Radiotherapy Simulation Systems, Radiographic/Fluoroscopic-Based			Medical Device
C1405981	ICPC2ICD10ENG	radiotherapy; adverse effect, dermatitis or eczema			Disease or Syndrome
C1610007	UMD	Information Systems, Data Management, Oncology, Radiotherapy			Intellectual Product
C1641842	SNOMEDCT_US	Laryngeal mobility limited following radiotherapy			Finding
C1719834	SNOMEDCT_US	Radiation plaque therapy			Therapeutic or Preventive Procedure
C1959832	SNOMEDCT_US	External beam radiotherapy to lesion of retina			Therapeutic or Preventive Procedure
C2133795	MEDCIN	late complication of radiological procedure or radiotherapy			Finding
C2315466	SNOMEDCT_US	MRI of urinary bladder for radiotherapy planning			Diagnostic Procedure
C2315803	SNOMEDCT_US	CT of urinary bladder for radiotherapy planning			Therapeutic or Preventive Procedure
C2367589	MEDCIN	external beam radiotherapy to prostate only			Therapeutic or Preventive Procedure
C2367833	MEDCIN	3-D conformal radiotherapy received			Therapeutic or Preventive Procedure
C2585812	SNOMEDCT_US	MRI of head for planning of stereotactic radiotherapy			Diagnostic Procedure
C2733375	SNOMEDCT_US	Insertion of balloon catheter into breast for radiotherapy			Therapeutic or Preventive Procedure
C3203957	UMD	Software, Workstation Management, Radiotherapy Treatment			Intellectual Product
C3203958	UMD	Software, Workstation Management, Radiotherapy Planning			Intellectual Product
C3204071	UMD	Software, Radiotherapy System, Linear Accelerator			Intellectual Product
C3204072	UMD	Software, Radiotherapy System, Neutron Beam			Intellectual Product
C3204074	UMD	Software, Radiotherapy System, Proton Beam			Intellectual Product
C3472646	SNOMEDCT_US	Radiotherapy planning using four dimensional computed tomography			Therapeutic or Preventive Procedure
C3689213	UMD	Casting Stations, Low-Melting Alloy, Radiotherapy Block Shields			Medical Device
C3689533	UMD	Monitoring Systems, Patient Position, Radiotherapy			Medical Device
C4052694	UMD	Patient Motion Management Systems, Radiotherapy			Medical Device
C4086601	NCI	Most Common Complication After Radiotherapy for Prostate Cancer	A question about an individual's knowledge of the most common complication after radiotherapy for prostate cancer.	After radiotherapy, the most common complication is Most Common Complication After Radiotherapy for Prostate Cancer	Intellectual Product
C4275045	SNOMEDCT_US	CT of head with contrast for radiotherapy planning			Therapeutic or Preventive Procedure
C4275046	SNOMEDCT_US	CT of esophagus with contrast for radiotherapy planning			Therapeutic or Preventive Procedure
C4275047	SNOMEDCT_US	CT of pelvis with contrast for radiotherapy planning			Therapeutic or Preventive Procedure
C4275048	SNOMEDCT_US	CT of cervical spine for radiotherapy planning			Therapeutic or Preventive Procedure
C4275049	SNOMEDCT_US	CT of lower leg for radiotherapy planning			Therapeutic or Preventive Procedure
C4275050	SNOMEDCT_US	CT of prostate with contrast for radiotherapy planning			Therapeutic or Preventive Procedure
C4275109	SNOMEDCT_US	CT of thorax with contrast for radiotherapy planning			Therapeutic or Preventive Procedure
C4275214	SNOMEDCT_US	CT of neck with contrast for radiotherapy planning			Therapeutic or Preventive Procedure
C4275215	SNOMEDCT_US	CT of abdomen with contrast for radiotherapy planning			Therapeutic or Preventive Procedure
C4275216	SNOMEDCT_US	CT of breast with contrast for radiotherapy planning			Therapeutic or Preventive Procedure
C4275218	SNOMEDCT_US	CT of lumbosacral spine for radiotherapy planning			Therapeutic or Preventive Procedure
C4275220	SNOMEDCT_US	CT of lower limb for radiotherapy planning			Therapeutic or Preventive Procedure
C4275235	SNOMEDCT_US	CT of axilla with contrast for radiotherapy planning			Therapeutic or Preventive Procedure
C4275238	SNOMEDCT_US	CT of thoracic spine for radiotherapy planning			Therapeutic or Preventive Procedure
C4275240	SNOMEDCT_US	CT of head and neck for radiotherapy planning			Therapeutic or Preventive Procedure
C4286508	UMD	Radiotherapy Systems, Linear Accelerator, Intraoperative			Medical Device
C4286509	UMD	Radiotherapy Systems, Linear Accelerator, Mobile			Medical Device
C4305427	SNOMEDCT_US	Hypoparathyroidism after external beam radiotherapy			Disease or Syndrome
C4544548	SNOMEDCT_US	MRI of female pelvis for radiotherapy planning			Diagnostic Procedure
C4706978	SNOMEDCT_US	Magnetic resonance imaging for radiotherapy planning			Diagnostic Procedure
C4726618	NCI	Intensity-Modulated Radiotherapy Inverse Planning	A procedure that utilizes a computerized algorithm to directly determine aperture intensities for optimal radiation dose distributions associated with intensity-modulated radiotherapy (IMRT).	IMRT Reverse Planned Intensity-Modulated Radiotherapy Inverse Planning Inverse-Planned Intensity-Modulated Radiation Therapy	Health Care Activity
C4726619	NCI	Intensity-Modulated Radiotherapy Forward Planning	A procedure that utilizes manual determinations of beam angles and aperture exposure time to optimize radiation dose distributions associated with intensity-modulated radiotherapy (IMRT).	Forward-Planned Intensity-Modulated Radiation Therapy IMRT Forward Planning Intensity-Modulated Radiotherapy Forward Planning	Health Care Activity
C4730322	UMD	Fiducial Markers, Image-Guided Radiotherapy			Medical Device
C0202564	SNMI	RADIOLOGY, RADIOTHERAPY, NUCLEAR MEDICINE AND ULTRASOUND PROCEDURES			Health Care Activity
C0392226	UMD	Radiotherapy Simulation Systems, Computed Tomography-Based			Medical Device
C0454112	SNOMEDCT_US	Radiotherapy planning using a free set up			Therapeutic or Preventive Procedure
C0454121	SNOMEDCT_US	Radiotherapy planning using mold room preparation			Therapeutic or Preventive Procedure
C0476667	ICD10	Follow-up examination after radiotherapy for malignant neoplasm			Finding
C0478534	ICD10	Follow-up examination after radiotherapy for other conditions			Therapeutic or Preventive Procedure
C0841530	ICD10AMAE	Construction and fitting of immobilization devices or treatment accessories for radiotherapy			Therapeutic or Preventive Procedure
C1304312	SNOMEDCT_US	Basal cell carcinoma recurrent following radiotherapy			Neoplastic Process
C2081535	MEDCIN	placement of radiotherapy balloon into breast during partial mastectomy			Therapeutic or Preventive Procedure
C2081536	MEDCIN	placement of radiotherapy balloon into breast following partial mastectomy			Therapeutic or Preventive Procedure
C2367590	MEDCIN	external beam radiotherapy to regions other than prostate			Therapeutic or Preventive Procedure
C3203956	UMD	Software, Workstation Management, Radiotherapy Record/Verify			Intellectual Product
C3504464	UMD	Computer-Controlled Beam-Shaping Radiotherapy Systems			Medical Device
C3687867	UMD	Real Time Radiotherapy Patient Position Monitoring Systems			Medical Device
C3688376	UMD	Melting/Dispensing Stations, Radiotherapy Shielding Block			Medical Device
C3688378	UMD	Radiotherapy Block Shields Low-Temperature Melting Alloys			Biomedical or Dental Material
C3689101	UMD	Monitoring Systems, Patient Position, Radiotherapy, Laser			Medical Device
C3689102	UMD	Monitoring Systems, Patient Position, Radiotherapy, Infrared			Medical Device
C3691742	UMD	Radiotherapy Block Shield Mold Cutting Equipment			Medical Device
C3702030	CPT	3-dimensional radiotherapy plan, including dose-volume histograms			Therapeutic or Preventive Procedure
C4052503	UMD	Patient Motion Management Systems, Radiotherapy, Breathing			Medical Device
C4273583	SNOMEDCT_US	CT of central nervous system for radiotherapy planning			Therapeutic or Preventive Procedure
C4275123	SNOMEDCT_US	CT of urinary bladder with contrast for radiotherapy planning			Therapeutic or Preventive Procedure
C4275219	SNOMEDCT_US	CT of head and neck with contrast for radiotherapy planning			Therapeutic or Preventive Procedure
C4286106	UMD	Radiotherapy Systems, Linear Accelerator, Intraoperative, Mobile			Medical Device
C4302376	SNOMEDCT_US	Radiation injury of nervous system following radiotherapy procedure			Injury or Poisoning
C4302401	SNOMEDCT_US	Optic neuropathy caused by ionizing radiation following radiotherapy procedure			Disease or Syndrome
C4303952	SNOMEDCT_US	Stereotactic radiotherapy/magnetic resonance imaging system			Medical Device
C4479809	MEDCIN	visit for: exam following radiotherapy for malignant neoplasm			Finding
C4518318	SNOMEDCT_US	Lymphedema due to and following radiotherapy caused by ionizing radiation			Pathologic Function
C4706614	SNOMEDCT_US	Radiation myelitis			Disease or Syndrome
C4730276	UMD	Fiducial Markers, Implantable, Image-Guided Radiotherapy			Medical Device
C5208535	UMD	RTQA Information System Software			Intellectual Product
C5208778	UMD	Software, Information Systems, Healthcare Facility, Clinical, Radiotherapy, Quality Assurance			Intellectual Product
C1971521	CPT	External beam radiotherapy as primary therapy to prostate with or without nodal irradiation (PRCA)			Therapeutic or Preventive Procedure
C2585646	SNOMEDCT_US	Insertion of afterloading balloon catheter for radiotherapy into breast using imaging guidance			Therapeutic or Preventive Procedure
C2922106	MEDCIN	preventive med external beam radiotherapy as adjuvant rx for prostate cancer			Therapeutic or Preventive Procedure
C3259032	LNC	Have you ever received radiotherapy to your head or neck for a tumor			Intellectual Product
C3504463	UMD	Spiral Scanning Computed Tomography/Intensity Modulation Radiotherapy Systems			Medical Device
C3648327	MEDCIN	late complications of radiological procedure or radiotherapy, without mention of misadventure during procedure			Pathologic Function
C3650630	MEDCIN	abnormal patient reaction to radiological procedure or radiotherapy without mention of misadventure during procedure			Pathologic Function
C4302038	SNOMEDCT_US	Injury of spinal cord caused by ionizing radiation following radiotherapy procedure			Injury or Poisoning
C4302375	SNOMEDCT_US	Radiation injury of brain caused by ionizing radiation following radiotherapy procedure			Pathologic Function
C4479814	MEDCIN	visit for: examination following treatment after radiotherapy for other conditions			Finding
C4511267	SNOMEDCT_US	Chronic radiodermatitis due to and following radiotherapy caused by ionizing radiation			Pathologic Function
C4511290	SNOMEDCT_US	Acute radiodermatitis due to and following radiotherapy caused by ionizing radiation			Pathologic Function
C4535903	MEDCIN	breast surg prep of tumor cavity w/ placement radiotherapy applicator			Therapeutic or Preventive Procedure
C4542729	HCPCS	Androgen deprivation therapy prescribed/administered in combination with external beam radiotherapy to the prostate			Finding
C4707050	SNOMEDCT_US	Selective internal radiotherapy of liver using yttrium (90-Y) labeled microspheres			Therapeutic or Preventive Procedure
C0261590	ICD10	Radiological procedure and radiotherapy as the cause of abnormal reaction of the patient, or of later complication, without mention of misadventure at the time of the procedure			Injury or Poisoning
C0973330	CPT	Intensity modulated radiotherapy plan, including dose-volume histograms for target and critical structure partial tolerance specifications			Therapeutic or Preventive Procedure
C1971499	CPT	3-dimensional conformal radiotherapy (3D-CRT) or intensity modulated radiation therapy (IMRT) received (PRCA)			Therapeutic or Preventive Procedure
C1971522	CPT	External beam radiotherapy with or without nodal irradiation as adjuvant or salvage therapy for prostate cancer patient (PRCA)			Therapeutic or Preventive Procedure
C1971575	CPT	Erythropoetic stimulating agent (esa) administered to treat anemia due to anti-cancer radiotherapy			Therapeutic or Preventive Procedure
C1971576	CPT	Erythropoetic stimulating agent (esa) administered to treat anemia not due to anti-cancer radiotherapy or anti-cancer chemotherapy			Therapeutic or Preventive Procedure
C2367863	MEDCIN	3-D conformal radiotherapy normal dose constraints established within 5 treatment days			Therapeutic or Preventive Procedure
C3518232	CPT	Insertion of single channel expandable afterloading brachytherapy catheter for radiotherapy into breast using imaging guidance			Therapeutic or Preventive Procedure
C3518233	CPT	Insertion of afterloading button type and multitube brachytherapy catheter for radiotherapy into breast using imaging guidance			Therapeutic or Preventive Procedure
C3705627	CPT	Insertion of multichannel expandable afterloading brachytherapy catheter for radiotherapy into breast using imaging guidance			Therapeutic or Preventive Procedure
C3705628	CPT	Insertion of multichannel expandable afterloading brachytherapy catheter for radiotherapy into breast using imaging guidance, after partial mastectomy			Therapeutic or Preventive Procedure
C3705629	CPT	Insertion of single channel expandable afterloading brachytherapy catheter for radiotherapy into breast using imaging guidance, after partial mastectomy			Therapeutic or Preventive Procedure
C3705630	CPT	Insertion of multichannel expandable afterloading brachytherapy catheter for radiotherapy into breast using imaging guidance, concurrent with partial mastectomy			Therapeutic or Preventive Procedure
C3705631	CPT	Insertion of single channel expandable afterloading brachytherapy catheter for radiotherapy into breast using imaging guidance, concurrent with partial mastectomy			Therapeutic or Preventive Procedure
C3705632	CPT	Insertion of afterloading button type and multitube brachytherapy catheter for radiotherapy into breast using imaging guidance, after partial mastectomy			Therapeutic or Preventive Procedure
C3705633	CPT	Insertion of afterloading button type and multitube brachytherapy catheter for radiotherapy into breast using imaging guidance, concurrent with partial mastectomy			Therapeutic or Preventive Procedure
C4542731	HCPCS	Documentation of patient reason(s) for not prescribing/administering androgen deprivation therapy in combination with external beam radiotherapy to the prostate			Health Care Activity
C4542732	HCPCS	Patients who were not prescribed/administered androgen deprivation therapy in combination with external beam radiotherapy to the prostate, reason not given			Finding
C1971498	CPT	Adjuvant (ie, in combination with external beam radiotherapy to the prostate for prostate cancer) hormonal therapy (gonadotropin-releasing hormone [GnRH] agonist or antagonist) prescribed/administered (PRCA)			Therapeutic or Preventive Procedure
C3701403	CPT	Placement of radiotherapy afterloading expandable catheter (single or multichannel) into the breast for interstitial radioelement application following partial mastectomy, includes imaging guidance			Therapeutic or Preventive Procedure
C4542730	HCPCS	Documentation of medical reason(s) for not prescribing/administering androgen deprivation therapy in combination with external beam radiotherapy to the prostate (e.g., salvage therapy)			Health Care Activity
C1504120	CPT	Placement of radiotherapy afterloading expandable catheter (single or multichannel) into the breast for interstitial radioelement application following partial mastectomy, includes imaging guidance; on date separate from partial mastectomy			Therapeutic or Preventive Procedure
C1504121	CPT	Placement of radiotherapy afterloading expandable catheter (single or multichannel) into the breast for interstitial radioelement application following partial mastectomy, includes imaging guidance; concurrent with partial mastectomy (List separately in addition to code for primary procedure)			Therapeutic or Preventive Procedure
C1504122	CPT	Placement of radiotherapy after loading brachytherapy catheters (multiple tube and button type) into the breast for interstitial radioelement application following (at the time of or subsequent to) partial mastectomy, includes imaging guidance			Therapeutic or Preventive Procedure
C1971497	CPT	Patient counseling at a minimum on all of the following treatment options for clinically localized prostate cancer: active surveillance, and interstitial prostate brachytherapy, and external beam radiotherapy, and radical prostatectomy, provided prior to initiation of treatment (PRCA)			Health Care Activity
C1578499	MTH	Diagnostic Service Section ID - Radiation Therapy			Intellectual Product
C3846110	LNC	No radiation therapy			Finding
C4697811	LNC	Radiation Therapy (Cobalt Therapy)			Therapeutic or Preventive Procedure
C5205398	NCI	Radiation Therapy was Curative Therapy	A response that radiation therapy was the curative therapy.	Radiation Therapy was Curative Therapy	Finding
C2531288	ICD10PCS	Radiation Therapy @ Eye @ Beam Radiation			Therapeutic or Preventive Procedure
C2531328	ICD10PCS	Radiation Therapy @ Eye @ Other Radiation			Therapeutic or Preventive Procedure
C2532917	ICD10PCS	Radiation Therapy @ Skin @ Beam Radiation			Therapeutic or Preventive Procedure
C2533038	ICD10PCS	Radiation Therapy @ Skin @ Other Radiation			Therapeutic or Preventive Procedure
C2540892	ICD10PCS	Radiation Therapy @ Breast @ Beam Radiation			Therapeutic or Preventive Procedure
C2540969	ICD10PCS	Radiation Therapy @ Breast @ Other Radiation			Therapeutic or Preventive Procedure
C3514891	CPT	Insertion of radiation therapy devices in uterus for radiation therapy			Therapeutic or Preventive Procedure
C3514892	CPT	Insertion of radiation therapy devices in vagina for radiation therapy			Therapeutic or Preventive Procedure
C0150318	MTH	Radiation therapy management			Health Care Activity
C0204032	MTH	Infrared radiation therapy	The use of infrared radiation to heat a specific tissue for the purpose of treating an injury or illness.	Infrared Radiation Therapy	Therapeutic or Preventive Procedure
C0006098	MTH	Brachytherapy	A type of radiation therapy in which radioactive material is placed inside the body, into a tumor or body cavity. A type of radiation therapy in which radioactive material sealed in needles, seeds, wires, or catheters is placed directly into or near a tumor.		Therapeutic or Preventive Procedure
C0041626	MTH	Ultraviolet Therapy	A form of radiation used in the treatment of cancer. A form of treatment, mainly used for skin disorders, in which the skin is irradiated with ultraviolet light.		Therapeutic or Preventive Procedure
C0203502	MTH	Therapeutic radiation treatment planning, complex			Therapeutic or Preventive Procedure
C0203512	SNOMEDCT_US	Special dosimetry			Therapeutic or Preventive Procedure
C0203527	MTH	Unlisted procedure, therapeutic radiology clinical treatment planning			Therapeutic or Preventive Procedure
C0203567	SNOMEDCT_US	Radiation therapy treatment management			Therapeutic or Preventive Procedure
C0373358	MTH	Therapeutic radiology treatment planning; simple			Health Care Activity
C0373359	MTH	Therapeutic radiology treatment planning; intermediate			Therapeutic or Preventive Procedure
C0392190	SNOMEDCT_US	Mucositis following radiation therapy	Inflammation of the mouth mucosa caused by head and neck radiation therapy. Signs and symptoms include dry mouth due to lack of saliva, mucosal ulcerations and diffuse erythema of the mouth, taste alteration, and dysphagia.	Radiation-Induced Stomatitis	Pathologic Function
C0436226	MTH	Proton Therapy	A type of radiation therapy that uses streams of protons (tiny particles with a positive charge) that come from a special machine. This type of radiation kills tumor cells but does not damage nearby tissues. It is used to treat cancers in the head and neck and in organs such as the brain, eye, lung, spine, and prostate. Proton beam radiation is different from x-ray radiation. A type of external b…	PBRT Proton Beam Radiation Therapy Proton Radiation Therapy	Therapeutic or Preventive Procedure
C0454060	SNOMEDCT_US	Grenz ray therapy			Therapeutic or Preventive Procedure
C0454064	SNOMEDCT_US	Megavoltage radiation therapy			Therapeutic or Preventive Procedure
C0454073	SNOMEDCT_US	Radium therapy			Therapeutic or Preventive Procedure
C0454077	MTH	Teleradiotherapy using electrons	A type of radiation therapy that uses x-rays or gamma rays that come from a special machine called a linear accelerator (linac). The radiation dose is delivered at the surface of the body and goes into the tumor and through the body. Photon beam radiation therapy is different from proton beam therapy. Radiation therapy using electron beam.	Electron Beam Therapy	Therapeutic or Preventive Procedure
C0454263	SNOMEDCT_US	Radiation therapy observable			Spatial Concept
C0481248	SNOMEDCT_US	Overdose of radiation in therapy			Injury or Poisoning
C0492145	SPN	SYSTEM, RADIATION THERAPY, RADIONUCLIDE			Medical Device
C0492222	SPN	COUCH, RADIATION THERAPY, POWERED			Medical Device
C0522279	SNOMEDCT_US	Immunodeficiency secondary to radiation therapy			Pathologic Function
C0597025	CSP	neoplasm/cancer radiation therapy			Therapeutic or Preventive Procedure
C0744948	CCPSS	HIP RADIATION THERAPY			Disease or Syndrome
C0750022	CCPSS	UTERINE CANCER RADIATION THERAPY			Therapeutic or Preventive Procedure
C0804668	LNC	Radiation Rx therapy:Type:Pt:Cancer.XXX:Nom			Clinical Attribute
C0807677	LNC	Radiation Rx therapy			Therapeutic or Preventive Procedure
C0852917	MDR	Electron radiation therapy to bone			Therapeutic or Preventive Procedure
C0854538	MDR	Gamma radiation therapy to bone			Therapeutic or Preventive Procedure
C0854539	MDR	Photon radiation therapy to bone			Therapeutic or Preventive Procedure
C0854541	MDR	Electron radiation therapy to breast			Therapeutic or Preventive Procedure
C0854542	MDR	Gamma radiation therapy to breast			Therapeutic or Preventive Procedure
C0854543	MDR	Photon radiation therapy to breast			Therapeutic or Preventive Procedure
C0854546	MDR	Electron radiation therapy to brain			Therapeutic or Preventive Procedure
C0854547	MDR	Gamma radiation therapy to brain			Therapeutic or Preventive Procedure
C0854548	MDR	Photon radiation therapy to brain			Therapeutic or Preventive Procedure
C0854551	MDR	Gamma radiation therapy to thyroid			Therapeutic or Preventive Procedure
C0854553	MDR	Photon radiation therapy to thyroid			Therapeutic or Preventive Procedure
C0854554	MDR	Thyroid electron radiation therapy			Therapeutic or Preventive Procedure
C0854557	MDR	Electron radiation therapy to colon			Therapeutic or Preventive Procedure
C0854558	MDR	Gamma radiation therapy to colon			Therapeutic or Preventive Procedure
C0854559	MDR	Photon radiation therapy to colon			Therapeutic or Preventive Procedure
C0854562	MDR	Electron radiation therapy to pancreas			Therapeutic or Preventive Procedure
C0854563	MDR	Gamma radiation therapy to pancreas			Therapeutic or Preventive Procedure
C0854564	MDR	Photon radiation therapy to pancreas			Therapeutic or Preventive Procedure
C0854576	MDR	Electron radiation therapy to bladder			Therapeutic or Preventive Procedure
C0854577	MDR	Gamma radiation therapy to bladder			Therapeutic or Preventive Procedure
C0854578	MDR	Photon radiation therapy to bladder			Therapeutic or Preventive Procedure
C0854581	MDR	Electron radiation therapy to lung			Therapeutic or Preventive Procedure
C0854582	MDR	Gamma radiation therapy to lung			Therapeutic or Preventive Procedure
C0854583	MDR	Photon radiation therapy to lung			Therapeutic or Preventive Procedure
C0854587	MDR	Gamma radiation therapy to pleura			Therapeutic or Preventive Procedure
C0854589	MDR	Photon radiation therapy to pleura			Therapeutic or Preventive Procedure
C0854591	MDR	Electron radiation therapy to skin			Therapeutic or Preventive Procedure
C0854592	MDR	Gamma radiation therapy to skin			Therapeutic or Preventive Procedure
C0854593	MDR	Photon radiation therapy to skin			Therapeutic or Preventive Procedure
C0854650	MDR	Electron radiation therapy			Therapeutic or Preventive Procedure
C0854651	MDR	Gamma radiation therapy			Therapeutic or Preventive Procedure
C0854652	MDR	Photon radiation therapy			Therapeutic or Preventive Procedure
C0854663	MDR	Electron radiation therapy to prostate			Therapeutic or Preventive Procedure
C0854664	MDR	Gamma radiation therapy to prostate			Therapeutic or Preventive Procedure
C0854665	MDR	Photon radiation therapy to prostate			Therapeutic or Preventive Procedure
C0854670	MDR	Electron radiation therapy to uterus			Therapeutic or Preventive Procedure
C0854671	MDR	Gamma radiation therapy to uterus			Therapeutic or Preventive Procedure
C0854672	MDR	Photon radiation therapy to uterus			Therapeutic or Preventive Procedure
C0860297	MDR	Colon caesium radiation therapy			Therapeutic or Preventive Procedure
C0860298	MDR	Colon cobalt radiation therapy			Therapeutic or Preventive Procedure
C0886115	CPT	Administration of radiation therapy			Therapeutic or Preventive Procedure
C0920418	CHV	cancer radiation therapy			Therapeutic or Preventive Procedure
C0920745	CSP	neoplasm radiation therapy			Therapeutic or Preventive Procedure
C0948503	MDR	Electron radiation therapy to blood			Therapeutic or Preventive Procedure
C0948504	MDR	Gamma radiation therapy to blood			Therapeutic or Preventive Procedure
C0948505	MDR	Photon radiation therapy to blood			Therapeutic or Preventive Procedure
C0948508	MDR	Electron radiation therapy to liver			Therapeutic or Preventive Procedure
C0948509	MDR	Photon radiation therapy to liver			Therapeutic or Preventive Procedure
C0948732	MDR	Total body radiation therapy			Therapeutic or Preventive Procedure
C0949055	MDR	Gamma radiation therapy to liver			Therapeutic or Preventive Procedure
C1161052	ALT	Radiation therapy education			Therapeutic or Preventive Procedure
C1444308	SNOMEDCT_US	Radiation therapy care assessment			Health Care Activity
C1444309	SNOMEDCT_US	Radiation therapy care education			Educational Activity
C1444310	SNOMEDCT_US	Radiation therapy care management			Health Care Activity
C1514695	NCI	Radiation Therapy Oncology Group	A multi-institutional cooperative organization, a national cancer study research group comprised of 250 of the major research institutions nationally and in Canada, funded by NCI, headquartered in Philadelphia with almost 30 years of experience in running clinical trials. More than 40 clinical trials that involve radiation therapy either alone or in conjunction with surgery and/or chemotherapeuti…	RTOG Radiation Therapy Oncology Group	Health Care Related Organization
C1518010	NCI	Low Dose Radiation Therapy	Radiotherapy using radioactive particles that deposit a low amount of energy by radiation per unit length of travel.	Low Dose Radiation Low Dose Radiation Therapy	Therapeutic or Preventive Procedure
C1552362	MTH	Radiation Therapy Radiologic Technologist			Professional or Occupational Group
C1706721	NCI	Adjuvant Radiation Therapy	Radiation therapy that is administered subsequent to the main treatment plan to minimize or prevent disease recurrence.	Adjuvant Radiation Therapy	Therapeutic or Preventive Procedure
C1711365	NCI	Limited Radiation Therapy	Cancer therapy using ionizing radiation to < 50% of the body.	Limited Radiation Therapy	Therapeutic or Preventive Procedure
C1831915	NCI	Hyperfractionation	Radiation treatment in which the total dose of radiation is divided into small doses and treatments are given more than once a day.	Hyperfractionated Radiation Hyperfractionated Radiation Therapy Hyperfractionation	Therapeutic or Preventive Procedure
C1831994	MTH	selective internal radiation therapy	A form of radiation therapy used to treat unresectable cancers, especially hepatic cell carcinoma or metastasis to the liver. The treatment involves injecting microspheres of radioactive material into the arteries that supply the tumor.	SIRT Selective Internal Radiation Therapy	Therapeutic or Preventive Procedure
C1881237	MTH	Interstitial Radiation Therapy	A type of brachytherapy in which radioactive material sealed in needles, seeds, wires, or catheters is placed directly into a tumor or body tissue. A type of internal radiation therapy in which radioactive material sealed in needles, seeds, wires, or catheters is placed directly into a tumor or body tissue. (Cancer.gov) A type of internal radiation therapy in which radioactive material sealed in …	Implant Radiation Interstitial Radiation Therapy	Therapeutic or Preventive Procedure
C1882994	MTH	Selective External Radiation Therapy		Selective External Radiation Therapy	Therapeutic or Preventive Procedure
C1883168	NCI	Stationary Beam Radiation Therapy	Radiation therapy without displacement of one or more mechanical axes relative to the patient during irradiation.	Fixed Beam Fixed Beam Radiation Fixed Beam Radiation Therapy Stationary Beam Radiation Stationary Beam Radiation Therapy	Therapeutic or Preventive Procedure
C1971512	CPT	Conformal radiation therapy received (NMA-No Measure Associated)			Finding
C1971513	CPT	Conformal radiation therapy not received (NMA-No Measure Associated)			Therapeutic or Preventive Procedure
C1996966	SNOMEDCT_US	History of radiation therapy			Finding
C2094497	MEDCIN	weekly radiation therapy management			Therapeutic or Preventive Procedure
C2169133	MEDCIN	radiation using bolus			Therapeutic or Preventive Procedure
C2169135	MEDCIN	radiation therapy bolus step			Therapeutic or Preventive Procedure
C2169137	MEDCIN	radiation therapy bolus water			Therapeutic or Preventive Procedure
C2169138	MEDCIN	radiation therapy depth			Therapeutic or Preventive Procedure
C2169139	MEDCIN	radiation therapy depth % isodose			Therapeutic or Preventive Procedure
C2169140	MEDCIN	radiation therapy depth DD ( %)			Therapeutic or Preventive Procedure
C2169141	MEDCIN	radiation therapy dmax			Therapeutic or Preventive Procedure
C2169142	MEDCIN	radiation therapy depth isocenter			Therapeutic or Preventive Procedure
C2169143	MEDCIN	radiation therapy depth midplane			Therapeutic or Preventive Procedure
C2169144	MEDCIN	radiation therapy dose (cGy)			Therapeutic or Preventive Procedure
C2169178	MEDCIN	radiation therapy modality			Therapeutic or Preventive Procedure
C2169188	MEDCIN	radiation therapy pattern			Therapeutic or Preventive Procedure
C2169190	MEDCIN	radiation therapy pattern fractions			Therapeutic or Preventive Procedure
C2169203	MEDCIN	radiation therapy with special instructions			Finding
C2315906	SNOMEDCT_US	Family history of radiation therapy			Finding
C2317183	SNOMEDCT_US	Late effect of radiation therapy			Pathologic Function
C2349002	NCI	Humidification-Modulated Radiation Therapy		Humidification-Modulated Radiation Therapy	Therapeutic or Preventive Procedure
C2531287	ICD10PCS	Radiation Therapy @ Eye (Procedure)			Therapeutic or Preventive Procedure
C2531304	ICD10PCS	Radiation Therapy @ Eye @ Brachytherapy			Therapeutic or Preventive Procedure
C2532916	ICD10PCS	Radiation Therapy @ Skin (Procedure)			Therapeutic or Preventive Procedure
C2540891	ICD10PCS	Radiation Therapy @ Breast (Procedure)			Therapeutic or Preventive Procedure
C2540923	ICD10PCS	Radiation Therapy @ Breast @ Brachytherapy			Therapeutic or Preventive Procedure
C2910942	ICD10CM	Encounter for antineoplastic radiation therapy			Finding
C2985381	NCI	Systemic Radiation Therapy	A type of radiation therapy in which a radioactive substance, such radioactive iodine or a radioactively labeled monoclonal antibody, is swallowed or injected into the body and travels through the blood, locating and killing tumor cells. Radiation therapy in which radioactive drugs are administered orally or through an injection then circulate through the blood and collect in tumor sites where th…	Systemic Radiation Therapy	Therapeutic or Preventive Procedure
C2985551	NCI	Charged-particle Radiation Therapy	A type of external radiation therapy that uses a special machine to make invisible, high-energy particles (protons or helium ions) that kill cancer cells. This type of radiation may cause less damage to nearby healthy tissue than radiation therapy with high-energy x-rays.	Charged-particle Radiation Therapy	Therapeutic or Preventive Procedure
C2985561	NCI	Total Skin Electron Beam Radiation Therapy	A type of radiation therapy using electrons that is directed at the entire surface of the body. This type of radiation goes into the outer layers of the skin, but does not go deeper into tissues and organs below the skin. Electron beam radiation therapy that targets the entire skin.	TSE Irradiation TSEB Radiation Therapy TSEB Therapy TSEI Total Skin Electron Beam Radiation Therapy Total Skin Electron Irradiation	Therapeutic or Preventive Procedure
C2986508	NCI	Unsealed Internal Radiation Therapy	Radiation therapy given by injecting a radioactive substance into the bloodstream or a body cavity, or by swallowing it. This substance is not sealed in a container.	Unsealed Internal Radiation Therapy	Therapeutic or Preventive Procedure
C2986509	NCI	Accelerated-fraction Radiation Therapy	Radiation treatment in which the total dose of radiation is divided into small doses and the treatments are given more than once a day. The total dose of radiation is also given over a shorter period of time (fewer days) compared to standard radiation therapy.	Accelerated-fraction Radiation Therapy	Therapeutic or Preventive Procedure
C2986510	NCI	Accelerated Radiation Therapy	Radiation treatment in which the total dose of radiation is given over a shorter period of time (fewer days) compared to standard radiation therapy.	Accelerated Radiation Therapy	Therapeutic or Preventive Procedure
C2986603	NCI	Intraperitoneal Radiation Therapy	Treatment in which a radioactive liquid is put directly into the abdomen through a thin tube.	Intraperitoneal Radiation Therapy	Therapeutic or Preventive Procedure
C3162255	MEDCIN	postoperative radiation therapy			Therapeutic or Preventive Procedure
C3162256	MEDCIN	adjuvant postoperative radiation therapy			Therapeutic or Preventive Procedure
C3494681	SNOMEDCT_US	Mother receiving radiation therapy			Finding
C3516052	CPT	Management of radiation therapy, 3D			Therapeutic or Preventive Procedure
C3516053	CPT	Calculation of radiation therapy dose			Therapeutic or Preventive Procedure
C3516061	CPT	Special radiation therapy planning			Therapeutic or Preventive Procedure
C3516065	CPT	Radiation therapy consultation			Therapeutic or Preventive Procedure
C3517823	CPT	Anesthesia for radiation therapy			Therapeutic or Preventive Procedure
C3539769	MTH	Photon Beam Radiation Therapy	Radiation therapy using photon beam.	Photon Beam Radiation Therapy	Therapeutic or Preventive Procedure
C3641887	NCI	Cobalt-60 Radiation Therapy	Radiation therapy using gamma radiation generated from cobalt-60.	Cobalt-60 Radiation Therapy	Therapeutic or Preventive Procedure
C3649567	MEDCIN	request consultation by radiation therapy			Health Care Activity
C3693616	MEDCIN	radiation therapy frequency every Days			Therapeutic or Preventive Procedure
C3826855	NCI	Extended-Field Radiation Therapy	Radiation treatment delivered to large areas of the body, used primarily in patients with Hodgkin lymphoma. It involves the treatment of the lymph nodes that are affected by the disease, as well as the surrounding lymph node areas that the disease may have affected but is not clinically detected.	EFRT Extended field radiation Extended-Field Radiation Therapy	Therapeutic or Preventive Procedure
C3826991	NCI	Involved Node Radiation Therapy	Radiation treatment delivered only to the lymph nodes originally involved, used primarily in the treatment of Hodgkin lymphoma.	INRT Involved Node Radiation Therapy Involved node radiation therapy	Therapeutic or Preventive Procedure
C3839414	SNOMEDCT_US	Combined chemotherapy and radiation therapy			Therapeutic or Preventive Procedure
C3846143	LNC	No radiation therapy administered			Finding
C3846441	LNC	Unknown if radiation therapy administered			Finding
C3854643	MDR	Bio-radiation therapy dermatitis			Injury or Poisoning
C3865526	CPT	Radiation therapy delivery			Therapeutic or Preventive Procedure
C3877969	SNOMEDCT_US	Digital imager, radiation therapy			Medical Device
C3878831	SNOMEDCT_US	Radiation therapy bolus, reusable			Medical Device
C3881671	SNOMEDCT_US	Radiation therapy simulator system			Medical Device
C3890225	MTH	Active Breathing Coordinator-Mediated Radiation Therapy	A method for reducing the amount of radiation dose delivered to non-target tissues. The technique involves teaching the patient to hold their breath for short periods of time while the radiation is being applied.	ABC Active Breathing Coordinator Active Breathing Coordinator-Mediated Radiation Therapy	Therapeutic or Preventive Procedure
C3898008	NCI	Palliative Radiation Therapy	Any radiation treatment done with the intent to relieve symptoms and reduce the suffering caused by the cancer, and not with the intent of curing the cancer.	Palliative Radiation Therapy	Therapeutic or Preventive Procedure
C3898093	NCI	Oral Complication of Radiation Therapy	Any oral disorder occurring as a consequence of radiation therapy.	Oral Complication of Radiation Therapy	Finding
C3900200	NCI	4-Dimensional Conformal Radiation Therapy	3-Dimensional conformal radiation therapy that is designed to compensate for motion of the tumor and surrounding normal tissue during each treatment session.	4-Dimensional Conformal Radiation Therapy 4D Conformal Radiation Therapy	Therapeutic or Preventive Procedure
C4032570	ICNP	Teaching About Radiation Therapy			Educational Activity
C4035217	LNC	Radiation Therapy Clinic			Health Care Related Organization
C4038799	SNOMEDCT_US	History of radiation therapy to chest			Finding
C4071826	LNC	Radiation therapy fields			Therapeutic or Preventive Procedure
C4331361	NCI	Surface Guided Radiation Therapy	A form of image-guided radiation therapy for high-accuracy patient positioning and motion monitoring. SGRT tracks the patient's skin surface in 3 dimensions; motion that exceeds clinically acceptable tolerances can be detected and the beam can be held automatically or gated according to the patient's breathing cycle.	SGRT Surface Guided Radiation Therapy VisionRT-Mediated Radiation Therapy VisionRT-assisted Deep Inspiration Breath-hold Beam Delivery VisionRT-based Deep Inspiration Breath-hold Beam Delivery	Therapeutic or Preventive Procedure
C4510755	SNOMEDCT_US	Radiation therapy induced change			Pathologic Function
C4520350	SNOMEDCT_US	Pain following radiation therapy			Sign or Symptom
C4540910	NANDA-I	Radiation therapy to the head and neck			Therapeutic or Preventive Procedure
C4724146	MTH	Partial Brain Radiation Therapy	Radiation therapy that limits external beam radiation to a portion of the brain in order to reduce the total radiation exposure and decrease side effects.	PBRT Partial Brain Radiation Therapy	Therapeutic or Preventive Procedure
C4725800	NCI	Proton Beam Craniospinal Irradiation	The use of proton beam radiation therapy to treat central nervous system malignancies of the cerebrospinal space.	Craniospinal Proton Beam Radiation Therapy Proton Beam Craniospinal Irradiation Proton Craniospinal Irradiation Proton Craniospinal Radiation Therapy p-CSI	Therapeutic or Preventive Procedure
C4726641	NCI	Radiation Therapy Beam Energy	External rays of high energy ionizing radiation that are delivered to precise locations within the body.	Radiation Therapy Beam Energy	Natural Phenomenon or Process
C4727162	NCI	Involved-site Radiation Therapy	A type of conformal radiation therapy in which the prechemotherapy gross tumor volume determines the clinical target volume, resulting in an irradiated volume that is significantly smaller than with involved-field radiation therapy.	ISRT Involved-site Radiation Therapy	Therapeutic or Preventive Procedure
C4733065	PDQ	spatially fractionated radiation therapy			Therapeutic or Preventive Procedure
C4733144	PDQ	preventive radiation therapy			Therapeutic or Preventive Procedure
C4733369	PDQ	lattice extreme ablative dose radiation therapy			Therapeutic or Preventive Procedure
C4744799	NCI	Radiation Therapy Recipient	An individual receiving radiation therapy.	Radiation Therapy Recipient	Patient or Disabled Group
C4745087	NCI_CPTAC	Date of Last Radiation			Temporal Concept
C4758406	SNOMEDCT_US	Superficial radiation therapy			Therapeutic or Preventive Procedure
C4763525	NCI	Temporally-Feathered Intensity-Modulated Radiation Therapy	A modification of intensity-modulated radiation therapy that optimizes the temporal dimension through which radiation therapy is delivered to further reduce radiation-induced toxicity by increasing the time for normal tissue recovery.	TFRT Temporally Feathered Intensity-Modulated Radiation Therapy Temporally Feathered Radiation Therapy Temporally-Feathered Intensity-Modulated Radiation Therapy	Therapeutic or Preventive Procedure
C5141227	ICNP	Managing Radiation Therapy			Health Care Activity
C5191289	SNOMEDCT_US	Fatigue due to radiation therapy			Sign or Symptom
C5191628	SNOMEDCT_US	Hypofractionated radiation therapy of prostate			Therapeutic or Preventive Procedure
C5203094	MTH	Stereotactic Accelerated Partial Breast Irradiation	Partial breast irradiation using real-time tracking, respiratory motion management, and submillimeter accuracy. It results in a reduced target and treatment uncertainty allowing for treatment intensification and maximal target coverage while protecting normal breast tissue from unnecessary high-dose irradiation.	SAPBI SBRT SPBI Stereotactic Accelerated Partial Breast Irradiation Stereotactic Body Radiation Therapy Stereotactic Partial Breast Irradiation	Therapeutic or Preventive Procedure
C5205163	NCI	Radiation Therapy Was Received		Radiation Therapy Was Received	Finding
C5205164	NCI	Radiation Therapy Not Received		Radiation Therapy Not Received	Finding
C5205165	NCI	Radiation Therapy Status Unknown		Radiation Therapy Status Unknown	Finding
C5205517	NCI	Was Radiation Therapy Administered		Was Radiation Therapy Administered	Intellectual Product
C2530905	ICD10PCS	Radiation Therapy @ Lymphatic and Hematologic System @ Beam Radiation			Therapeutic or Preventive Procedure
C2531241	ICD10PCS	Radiation Therapy @ Lymphatic and Hematologic System @ Other Radiation			Therapeutic or Preventive Procedure
C2531289	ICD10PCS	Radiation Therapy @ Eye @ Beam Radiation @ Eye			Therapeutic or Preventive Procedure
C2531298	ICD10PCS	Radiation Therapy @ Eye @ Beam Radiation @ Eye @ Neutrons			Therapeutic or Preventive Procedure
C2531302	ICD10PCS	Radiation Therapy @ Eye @ Beam Radiation @ Eye @ Electrons			Therapeutic or Preventive Procedure
C2531329	ICD10PCS	Radiation Therapy @ Eye @ Other Radiation @ Eye			Therapeutic or Preventive Procedure
C2531332	ICD10PCS	Radiation Therapy @ Eye @ Other Radiation @ Eye @ Hyperthermia			Therapeutic or Preventive Procedure
C2531870	ICD10PCS	Radiation Therapy @ Respiratory System @ Beam Radiation			Therapeutic or Preventive Procedure
C2531871	ICD10PCS	Radiation Therapy @ Respiratory System @ Beam Radiation @ Trachea			Therapeutic or Preventive Procedure
C2531884	ICD10PCS	Radiation Therapy @ Respiratory System @ Beam Radiation @ Bronchus			Therapeutic or Preventive Procedure
C2531897	ICD10PCS	Radiation Therapy @ Respiratory System @ Beam Radiation @ Lung			Therapeutic or Preventive Procedure
C2531910	ICD10PCS	Radiation Therapy @ Respiratory System @ Beam Radiation @ Pleura			Therapeutic or Preventive Procedure
C2531923	ICD10PCS	Radiation Therapy @ Respiratory System @ Beam Radiation @ Mediastinum			Therapeutic or Preventive Procedure
C2531949	ICD10PCS	Radiation Therapy @ Respiratory System @ Beam Radiation @ Diaphragm			Therapeutic or Preventive Procedure
C2532132	ICD10PCS	Radiation Therapy @ Respiratory System @ Other Radiation			Therapeutic or Preventive Procedure
C2532133	ICD10PCS	Radiation Therapy @ Respiratory System @ Other Radiation @ Trachea			Therapeutic or Preventive Procedure
C2532140	ICD10PCS	Radiation Therapy @ Respiratory System @ Other Radiation @ Bronchus			Therapeutic or Preventive Procedure
C2532147	ICD10PCS	Radiation Therapy @ Respiratory System @ Other Radiation @ Lung			Therapeutic or Preventive Procedure
C2532154	ICD10PCS	Radiation Therapy @ Respiratory System @ Other Radiation @ Pleura			Therapeutic or Preventive Procedure
C2532161	ICD10PCS	Radiation Therapy @ Respiratory System @ Other Radiation @ Mediastinum			Therapeutic or Preventive Procedure
C2532175	ICD10PCS	Radiation Therapy @ Respiratory System @ Other Radiation @ Diaphragm			Therapeutic or Preventive Procedure
C2532183	ICD10PCS	Radiation Therapy @ Gastrointestinal System @ Beam Radiation			Therapeutic or Preventive Procedure
C2532184	ICD10PCS	Radiation Therapy @ Gastrointestinal System @ Beam Radiation @ Esophagus			Therapeutic or Preventive Procedure
C2532197	ICD10PCS	Radiation Therapy @ Gastrointestinal System @ Beam Radiation @ Stomach			Therapeutic or Preventive Procedure
C2532210	ICD10PCS	Radiation Therapy @ Gastrointestinal System @ Beam Radiation @ Duodenum			Therapeutic or Preventive Procedure
C2532223	ICD10PCS	Radiation Therapy @ Gastrointestinal System @ Beam Radiation @ Jejunum			Therapeutic or Preventive Procedure
C2532236	ICD10PCS	Radiation Therapy @ Gastrointestinal System @ Beam Radiation @ Ileum			Therapeutic or Preventive Procedure
C2532249	ICD10PCS	Radiation Therapy @ Gastrointestinal System @ Beam Radiation @ Colon			Therapeutic or Preventive Procedure
C2532262	ICD10PCS	Radiation Therapy @ Gastrointestinal System @ Beam Radiation @ Rectum			Therapeutic or Preventive Procedure
C2532445	ICD10PCS	Radiation Therapy @ Gastrointestinal System @ Other Radiation			Therapeutic or Preventive Procedure
C2532446	ICD10PCS	Radiation Therapy @ Gastrointestinal System @ Other Radiation @ Esophagus			Therapeutic or Preventive Procedure
C2532453	ICD10PCS	Radiation Therapy @ Gastrointestinal System @ Other Radiation @ Stomach			Therapeutic or Preventive Procedure
C2532462	ICD10PCS	Radiation Therapy @ Gastrointestinal System @ Other Radiation @ Duodenum			Therapeutic or Preventive Procedure
C2532471	ICD10PCS	Radiation Therapy @ Gastrointestinal System @ Other Radiation @ Jejunum			Therapeutic or Preventive Procedure
C2532480	ICD10PCS	Radiation Therapy @ Gastrointestinal System @ Other Radiation @ Ileum			Therapeutic or Preventive Procedure
C2532489	ICD10PCS	Radiation Therapy @ Gastrointestinal System @ Other Radiation @ Colon			Therapeutic or Preventive Procedure
C2532498	ICD10PCS	Radiation Therapy @ Gastrointestinal System @ Other Radiation @ Rectum			Therapeutic or Preventive Procedure
C2532507	ICD10PCS	Radiation Therapy @ Gastrointestinal System @ Other Radiation @ Anus			Therapeutic or Preventive Procedure
C2532513	ICD10PCS	Radiation Therapy @ Hepatobiliary System and Pancreas @ Beam Radiation			Therapeutic or Preventive Procedure
C2532664	ICD10PCS	Radiation Therapy @ Hepatobiliary System and Pancreas @ Other Radiation			Therapeutic or Preventive Procedure
C2532702	ICD10PCS	Radiation Therapy @ Endocrine System @ Beam Radiation			Therapeutic or Preventive Procedure
C2532747	ICD10PCS	Radiation Therapy @ Endocrine System @ Beam Radiation @ Thyroid			Therapeutic or Preventive Procedure
C2532880	ICD10PCS	Radiation Therapy @ Endocrine System @ Other Radiation			Therapeutic or Preventive Procedure
C2532909	ICD10PCS	Radiation Therapy @ Endocrine System @ Other Radiation @ Thyroid			Therapeutic or Preventive Procedure
C2532918	ICD10PCS	Radiation Therapy @ Skin @ Beam Radiation @ Skin, Face			Therapeutic or Preventive Procedure
C2532931	ICD10PCS	Radiation Therapy @ Skin @ Beam Radiation @ Skin, Neck			Therapeutic or Preventive Procedure
C2532944	ICD10PCS	Radiation Therapy @ Skin @ Beam Radiation @ Skin, Arm			Therapeutic or Preventive Procedure
C2532957	ICD10PCS	Radiation Therapy @ Skin @ Beam Radiation @ Skin, Chest			Therapeutic or Preventive Procedure
C2532970	ICD10PCS	Radiation Therapy @ Skin @ Beam Radiation @ Skin, Back			Therapeutic or Preventive Procedure
C2532983	ICD10PCS	Radiation Therapy @ Skin @ Beam Radiation @ Skin, Abdomen			Therapeutic or Preventive Procedure
C2532996	ICD10PCS	Radiation Therapy @ Skin @ Beam Radiation @ Skin, Buttock			Therapeutic or Preventive Procedure
C2533009	ICD10PCS	Radiation Therapy @ Skin @ Beam Radiation @ Skin, Leg			Therapeutic or Preventive Procedure
C2533039	ICD10PCS	Radiation Therapy @ Skin @ Other Radiation @ Skin, Face			Therapeutic or Preventive Procedure
C2533046	ICD10PCS	Radiation Therapy @ Skin @ Other Radiation @ Skin, Neck			Therapeutic or Preventive Procedure
C2533053	ICD10PCS	Radiation Therapy @ Skin @ Other Radiation @ Skin, Arm			Therapeutic or Preventive Procedure
C2533060	ICD10PCS	Radiation Therapy @ Skin @ Other Radiation @ Skin, Chest			Therapeutic or Preventive Procedure
C2533067	ICD10PCS	Radiation Therapy @ Skin @ Other Radiation @ Skin, Back			Therapeutic or Preventive Procedure
C2533074	ICD10PCS	Radiation Therapy @ Skin @ Other Radiation @ Skin, Abdomen			Therapeutic or Preventive Procedure
C2540871	ICD10PCS	Radiation Therapy @ Skin @ Other Radiation @ Skin, Buttock			Therapeutic or Preventive Procedure
C2540878	ICD10PCS	Radiation Therapy @ Skin @ Other Radiation @ Skin, Leg			Therapeutic or Preventive Procedure
C2540885	ICD10PCS	Radiation Therapy @ Skin @ Other Radiation @ Skin, Hand			Therapeutic or Preventive Procedure
C2540888	ICD10PCS	Radiation Therapy @ Skin @ Other Radiation @ Skin, Foot			Therapeutic or Preventive Procedure
C2540893	ICD10PCS	Radiation Therapy @ Breast @ Beam Radiation @ Breast, Left			Therapeutic or Preventive Procedure
C2540906	ICD10PCS	Radiation Therapy @ Breast @ Beam Radiation @ Breast, Right			Therapeutic or Preventive Procedure
C2540970	ICD10PCS	Radiation Therapy @ Breast @ Other Radiation @ Breast, Left			Therapeutic or Preventive Procedure
C2540977	ICD10PCS	Radiation Therapy @ Breast @ Other Radiation @ Breast, Right			Therapeutic or Preventive Procedure
C2540985	ICD10PCS	Radiation Therapy @ Musculoskeletal System @ Beam Radiation			Therapeutic or Preventive Procedure
C2540986	ICD10PCS	Radiation Therapy @ Musculoskeletal System @ Beam Radiation @ Skull			Therapeutic or Preventive Procedure
C2540999	ICD10PCS	Radiation Therapy @ Musculoskeletal System @ Beam Radiation @ Maxilla			Therapeutic or Preventive Procedure
C2541012	ICD10PCS	Radiation Therapy @ Musculoskeletal System @ Beam Radiation @ Mandible			Therapeutic or Preventive Procedure
C2541025	ICD10PCS	Radiation Therapy @ Musculoskeletal System @ Beam Radiation @ Sternum			Therapeutic or Preventive Procedure
C2541051	ICD10PCS	Radiation Therapy @ Musculoskeletal System @ Beam Radiation @ Humerus			Therapeutic or Preventive Procedure
C2541090	ICD10PCS	Radiation Therapy @ Musculoskeletal System @ Beam Radiation @ Femur			Therapeutic or Preventive Procedure
C2541151	ICD10PCS	Radiation Therapy @ Musculoskeletal System @ Other Radiation			Therapeutic or Preventive Procedure
C2541152	ICD10PCS	Radiation Therapy @ Musculoskeletal System @ Other Radiation @ Skull			Therapeutic or Preventive Procedure
C2541159	ICD10PCS	Radiation Therapy @ Musculoskeletal System @ Other Radiation @ Maxilla			Therapeutic or Preventive Procedure
C2541166	ICD10PCS	Radiation Therapy @ Musculoskeletal System @ Other Radiation @ Mandible			Therapeutic or Preventive Procedure
C2541173	ICD10PCS	Radiation Therapy @ Musculoskeletal System @ Other Radiation @ Sternum			Therapeutic or Preventive Procedure
C2541187	ICD10PCS	Radiation Therapy @ Musculoskeletal System @ Other Radiation @ Humerus			Therapeutic or Preventive Procedure
C2541208	ICD10PCS	Radiation Therapy @ Musculoskeletal System @ Other Radiation @ Femur			Therapeutic or Preventive Procedure
C2541230	ICD10PCS	Radiation Therapy @ Urinary System @ Beam Radiation			Therapeutic or Preventive Procedure
C2541231	ICD10PCS	Radiation Therapy @ Urinary System @ Beam Radiation @ Kidney			Therapeutic or Preventive Procedure
C2541244	ICD10PCS	Radiation Therapy @ Urinary System @ Beam Radiation @ Ureter			Therapeutic or Preventive Procedure
C2541257	ICD10PCS	Radiation Therapy @ Urinary System @ Beam Radiation @ Bladder			Therapeutic or Preventive Procedure
C2541270	ICD10PCS	Radiation Therapy @ Urinary System @ Beam Radiation @ Urethra			Therapeutic or Preventive Procedure
C2541381	ICD10PCS	Radiation Therapy @ Urinary System @ Other Radiation			Therapeutic or Preventive Procedure
C2541382	ICD10PCS	Radiation Therapy @ Urinary System @ Other Radiation @ Kidney			Therapeutic or Preventive Procedure
C2541391	ICD10PCS	Radiation Therapy @ Urinary System @ Other Radiation @ Ureter			Therapeutic or Preventive Procedure
C2541400	ICD10PCS	Radiation Therapy @ Urinary System @ Other Radiation @ Bladder			Therapeutic or Preventive Procedure
C2541409	ICD10PCS	Radiation Therapy @ Urinary System @ Other Radiation @ Urethra			Therapeutic or Preventive Procedure
C2541419	ICD10PCS	Radiation Therapy @ Female Reproductive System @ Beam Radiation			Therapeutic or Preventive Procedure
C2541533	ICD10PCS	Radiation Therapy @ Female Reproductive System @ Other Radiation			Therapeutic or Preventive Procedure
C2541562	ICD10PCS	Radiation Therapy @ Male Reproductive System @ Beam Radiation			Therapeutic or Preventive Procedure
C2541639	ICD10PCS	Radiation Therapy @ Male Reproductive System @ Other Radiation			Therapeutic or Preventive Procedure
C2541657	ICD10PCS	Radiation Therapy @ Anatomical Regions @ Beam Radiation			Therapeutic or Preventive Procedure
C2541671	ICD10PCS	Radiation Therapy @ Anatomical Regions @ Beam Radiation @ Chest			Therapeutic or Preventive Procedure
C2541684	ICD10PCS	Radiation Therapy @ Anatomical Regions @ Beam Radiation @ Abdomen			Therapeutic or Preventive Procedure
C2541697	ICD10PCS	Radiation Therapy @ Anatomical Regions @ Beam Radiation @ Hemibody			Therapeutic or Preventive Procedure
C2541838	ICD10PCS	Radiation Therapy @ Anatomical Regions @ Other Radiation			Therapeutic or Preventive Procedure
C2541846	ICD10PCS	Radiation Therapy @ Anatomical Regions @ Other Radiation @ Chest			Therapeutic or Preventive Procedure
C2541853	ICD10PCS	Radiation Therapy @ Anatomical Regions @ Other Radiation @ Abdomen			Therapeutic or Preventive Procedure
C2541860	ICD10PCS	Radiation Therapy @ Anatomical Regions @ Other Radiation @ Hemibody			Therapeutic or Preventive Procedure
C3163966	SNOMEDCT_US	External radiation therapy using superficial radiation			Therapeutic or Preventive Procedure
C3164559	SNOMEDCT_US	Stereotactic radiation therapy using megavoltage radiation			Therapeutic or Preventive Procedure
C3878911	SNOMEDCT_US	Radiation therapy beam block material, radiation collimator			Biomedical or Dental Material
C2457972	ICD10PCS	Contact Radiation of Eye			Therapeutic or Preventive Procedure
C2457974	ICD10PCS	Plaque Radiation of Eye			Therapeutic or Preventive Procedure
C2531250	ICD10PCS	Radiation Therapy @ Lymphatic and Hematologic System @ Other Radiation @ Thymus @ Plaque Radiation			Therapeutic or Preventive Procedure
C2531255	ICD10PCS	Radiation Therapy @ Lymphatic and Hematologic System @ Other Radiation @ Spleen @ Plaque Radiation			Therapeutic or Preventive Procedure
C2531330	ICD10PCS	Radiation Therapy @ Eye @ Other Radiation @ Eye @ Contact Radiation			Therapeutic or Preventive Procedure
C2531331	ICD10PCS	Radiation Therapy @ Eye @ Other Radiation @ Eye @ Contact Radiation @ None			Therapeutic or Preventive Procedure
C2531334	ICD10PCS	Radiation Therapy @ Eye @ Other Radiation @ Eye @ Plaque Radiation			Therapeutic or Preventive Procedure
C2531335	ICD10PCS	Radiation Therapy @ Eye @ Other Radiation @ Eye @ Plaque Radiation @ None			Therapeutic or Preventive Procedure
C2532134	ICD10PCS	Radiation Therapy @ Respiratory System @ Other Radiation @ Trachea @ Contact Radiation			Therapeutic or Preventive Procedure
C2532135	ICD10PCS	Radiation Therapy @ Respiratory System @ Other Radiation @ Trachea @ Contact Radiation @ None			Therapeutic or Preventive Procedure
C2532138	ICD10PCS	Radiation Therapy @ Respiratory System @ Other Radiation @ Trachea @ Plaque Radiation			Therapeutic or Preventive Procedure
C2532139	ICD10PCS	Radiation Therapy @ Respiratory System @ Other Radiation @ Trachea @ Plaque Radiation @ None			Therapeutic or Preventive Procedure
C2532141	ICD10PCS	Radiation Therapy @ Respiratory System @ Other Radiation @ Bronchus @ Contact Radiation			Therapeutic or Preventive Procedure
C2532142	ICD10PCS	Radiation Therapy @ Respiratory System @ Other Radiation @ Bronchus @ Contact Radiation @ None			Therapeutic or Preventive Procedure
C2532145	ICD10PCS	Radiation Therapy @ Respiratory System @ Other Radiation @ Bronchus @ Plaque Radiation			Therapeutic or Preventive Procedure
C2532146	ICD10PCS	Radiation Therapy @ Respiratory System @ Other Radiation @ Bronchus @ Plaque Radiation @ None			Therapeutic or Preventive Procedure
C2532148	ICD10PCS	Radiation Therapy @ Respiratory System @ Other Radiation @ Lung @ Contact Radiation			Therapeutic or Preventive Procedure
C2532149	ICD10PCS	Radiation Therapy @ Respiratory System @ Other Radiation @ Lung @ Contact Radiation @ None			Therapeutic or Preventive Procedure
C2532152	ICD10PCS	Radiation Therapy @ Respiratory System @ Other Radiation @ Lung @ Plaque Radiation			Therapeutic or Preventive Procedure
C2532153	ICD10PCS	Radiation Therapy @ Respiratory System @ Other Radiation @ Lung @ Plaque Radiation @ None			Therapeutic or Preventive Procedure
C2532155	ICD10PCS	Radiation Therapy @ Respiratory System @ Other Radiation @ Pleura @ Contact Radiation			Therapeutic or Preventive Procedure
C2532156	ICD10PCS	Radiation Therapy @ Respiratory System @ Other Radiation @ Pleura @ Contact Radiation @ None			Therapeutic or Preventive Procedure
C2532159	ICD10PCS	Radiation Therapy @ Respiratory System @ Other Radiation @ Pleura @ Plaque Radiation			Therapeutic or Preventive Procedure
C2532160	ICD10PCS	Radiation Therapy @ Respiratory System @ Other Radiation @ Pleura @ Plaque Radiation @ None			Therapeutic or Preventive Procedure
C2532162	ICD10PCS	Radiation Therapy @ Respiratory System @ Other Radiation @ Mediastinum @ Contact Radiation			Therapeutic or Preventive Procedure
C2532163	ICD10PCS	Radiation Therapy @ Respiratory System @ Other Radiation @ Mediastinum @ Contact Radiation @ None			Therapeutic or Preventive Procedure
C2532166	ICD10PCS	Radiation Therapy @ Respiratory System @ Other Radiation @ Mediastinum @ Plaque Radiation			Therapeutic or Preventive Procedure
C2532167	ICD10PCS	Radiation Therapy @ Respiratory System @ Other Radiation @ Mediastinum @ Plaque Radiation @ None			Therapeutic or Preventive Procedure
C2532169	ICD10PCS	Radiation Therapy @ Respiratory System @ Other Radiation @ Chest Wall @ Contact Radiation			Therapeutic or Preventive Procedure
C2532173	ICD10PCS	Radiation Therapy @ Respiratory System @ Other Radiation @ Chest Wall @ Plaque Radiation			Therapeutic or Preventive Procedure
C2532176	ICD10PCS	Radiation Therapy @ Respiratory System @ Other Radiation @ Diaphragm @ Contact Radiation			Therapeutic or Preventive Procedure
C2532177	ICD10PCS	Radiation Therapy @ Respiratory System @ Other Radiation @ Diaphragm @ Contact Radiation @ None			Therapeutic or Preventive Procedure
C2532180	ICD10PCS	Radiation Therapy @ Respiratory System @ Other Radiation @ Diaphragm @ Plaque Radiation			Therapeutic or Preventive Procedure
C2532181	ICD10PCS	Radiation Therapy @ Respiratory System @ Other Radiation @ Diaphragm @ Plaque Radiation @ None			Therapeutic or Preventive Procedure
C2532447	ICD10PCS	Radiation Therapy @ Gastrointestinal System @ Other Radiation @ Esophagus @ Contact Radiation			Therapeutic or Preventive Procedure
C2532448	ICD10PCS	Radiation Therapy @ Gastrointestinal System @ Other Radiation @ Esophagus @ Contact Radiation @ None			Therapeutic or Preventive Procedure
C2532451	ICD10PCS	Radiation Therapy @ Gastrointestinal System @ Other Radiation @ Esophagus @ Plaque Radiation			Therapeutic or Preventive Procedure
C2532452	ICD10PCS	Radiation Therapy @ Gastrointestinal System @ Other Radiation @ Esophagus @ Plaque Radiation @ None			Therapeutic or Preventive Procedure
C2532454	ICD10PCS	Radiation Therapy @ Gastrointestinal System @ Other Radiation @ Stomach @ Contact Radiation			Therapeutic or Preventive Procedure
C2532455	ICD10PCS	Radiation Therapy @ Gastrointestinal System @ Other Radiation @ Stomach @ Contact Radiation @ None			Therapeutic or Preventive Procedure
C2532460	ICD10PCS	Radiation Therapy @ Gastrointestinal System @ Other Radiation @ Stomach @ Plaque Radiation			Therapeutic or Preventive Procedure
C2532461	ICD10PCS	Radiation Therapy @ Gastrointestinal System @ Other Radiation @ Stomach @ Plaque Radiation @ None			Therapeutic or Preventive Procedure
C2532463	ICD10PCS	Radiation Therapy @ Gastrointestinal System @ Other Radiation @ Duodenum @ Contact Radiation			Therapeutic or Preventive Procedure
C2532464	ICD10PCS	Radiation Therapy @ Gastrointestinal System @ Other Radiation @ Duodenum @ Contact Radiation @ None			Therapeutic or Preventive Procedure
C2532469	ICD10PCS	Radiation Therapy @ Gastrointestinal System @ Other Radiation @ Duodenum @ Plaque Radiation			Therapeutic or Preventive Procedure
C2532470	ICD10PCS	Radiation Therapy @ Gastrointestinal System @ Other Radiation @ Duodenum @ Plaque Radiation @ None			Therapeutic or Preventive Procedure
C2532472	ICD10PCS	Radiation Therapy @ Gastrointestinal System @ Other Radiation @ Jejunum @ Contact Radiation			Therapeutic or Preventive Procedure
C2532473	ICD10PCS	Radiation Therapy @ Gastrointestinal System @ Other Radiation @ Jejunum @ Contact Radiation @ None			Therapeutic or Preventive Procedure
C2532478	ICD10PCS	Radiation Therapy @ Gastrointestinal System @ Other Radiation @ Jejunum @ Plaque Radiation			Therapeutic or Preventive Procedure
C2532479	ICD10PCS	Radiation Therapy @ Gastrointestinal System @ Other Radiation @ Jejunum @ Plaque Radiation @ None			Therapeutic or Preventive Procedure
C2532481	ICD10PCS	Radiation Therapy @ Gastrointestinal System @ Other Radiation @ Ileum @ Contact Radiation			Therapeutic or Preventive Procedure
C2532482	ICD10PCS	Radiation Therapy @ Gastrointestinal System @ Other Radiation @ Ileum @ Contact Radiation @ None			Therapeutic or Preventive Procedure
C2532487	ICD10PCS	Radiation Therapy @ Gastrointestinal System @ Other Radiation @ Ileum @ Plaque Radiation			Therapeutic or Preventive Procedure
C2532488	ICD10PCS	Radiation Therapy @ Gastrointestinal System @ Other Radiation @ Ileum @ Plaque Radiation @ None			Therapeutic or Preventive Procedure
C2532490	ICD10PCS	Radiation Therapy @ Gastrointestinal System @ Other Radiation @ Colon @ Contact Radiation			Therapeutic or Preventive Procedure
C2532491	ICD10PCS	Radiation Therapy @ Gastrointestinal System @ Other Radiation @ Colon @ Contact Radiation @ None			Therapeutic or Preventive Procedure
C2532496	ICD10PCS	Radiation Therapy @ Gastrointestinal System @ Other Radiation @ Colon @ Plaque Radiation			Therapeutic or Preventive Procedure
C2532497	ICD10PCS	Radiation Therapy @ Gastrointestinal System @ Other Radiation @ Colon @ Plaque Radiation @ None			Therapeutic or Preventive Procedure
C2532499	ICD10PCS	Radiation Therapy @ Gastrointestinal System @ Other Radiation @ Rectum @ Contact Radiation			Therapeutic or Preventive Procedure
C2532500	ICD10PCS	Radiation Therapy @ Gastrointestinal System @ Other Radiation @ Rectum @ Contact Radiation @ None			Therapeutic or Preventive Procedure
C2532505	ICD10PCS	Radiation Therapy @ Gastrointestinal System @ Other Radiation @ Rectum @ Plaque Radiation			Therapeutic or Preventive Procedure
C2532506	ICD10PCS	Radiation Therapy @ Gastrointestinal System @ Other Radiation @ Rectum @ Plaque Radiation @ None			Therapeutic or Preventive Procedure
C2532510	ICD10PCS	Radiation Therapy @ Gastrointestinal System @ Other Radiation @ Anus @ Plaque Radiation			Therapeutic or Preventive Procedure
C2532511	ICD10PCS	Radiation Therapy @ Gastrointestinal System @ Other Radiation @ Anus @ Plaque Radiation @ None			Therapeutic or Preventive Procedure
C2532666	ICD10PCS	Radiation Therapy @ Hepatobiliary System and Pancreas @ Other Radiation @ Liver @ Contact Radiation			Therapeutic or Preventive Procedure
C2532672	ICD10PCS	Radiation Therapy @ Hepatobiliary System and Pancreas @ Other Radiation @ Liver @ Plaque Radiation			Therapeutic or Preventive Procedure
C2532675	ICD10PCS	Radiation Therapy @ Hepatobiliary System and Pancreas @ Other Radiation @ Gallbladder @ Contact Radiation			Therapeutic or Preventive Procedure
C2532681	ICD10PCS	Radiation Therapy @ Hepatobiliary System and Pancreas @ Other Radiation @ Gallbladder @ Plaque Radiation			Therapeutic or Preventive Procedure
C2532693	ICD10PCS	Radiation Therapy @ Hepatobiliary System and Pancreas @ Other Radiation @ Pancreas @ Contact Radiation			Therapeutic or Preventive Procedure
C2532699	ICD10PCS	Radiation Therapy @ Hepatobiliary System and Pancreas @ Other Radiation @ Pancreas @ Plaque Radiation			Therapeutic or Preventive Procedure
C2532882	ICD10PCS	Radiation Therapy @ Endocrine System @ Other Radiation @ Pituitary Gland @ Contact Radiation			Therapeutic or Preventive Procedure
C2532886	ICD10PCS	Radiation Therapy @ Endocrine System @ Other Radiation @ Pituitary Gland @ Plaque Radiation			Therapeutic or Preventive Procedure
C2532889	ICD10PCS	Radiation Therapy @ Endocrine System @ Other Radiation @ Pineal Body @ Contact Radiation			Therapeutic or Preventive Procedure
C2532893	ICD10PCS	Radiation Therapy @ Endocrine System @ Other Radiation @ Pineal Body @ Plaque Radiation			Therapeutic or Preventive Procedure
C2532896	ICD10PCS	Radiation Therapy @ Endocrine System @ Other Radiation @ Adrenal Glands @ Contact Radiation			Therapeutic or Preventive Procedure
C2532900	ICD10PCS	Radiation Therapy @ Endocrine System @ Other Radiation @ Adrenal Glands @ Plaque Radiation			Therapeutic or Preventive Procedure
C2532903	ICD10PCS	Radiation Therapy @ Endocrine System @ Other Radiation @ Parathyroid Glands @ Contact Radiation			Therapeutic or Preventive Procedure
C2532907	ICD10PCS	Radiation Therapy @ Endocrine System @ Other Radiation @ Parathyroid Glands @ Plaque Radiation			Therapeutic or Preventive Procedure
C2532910	ICD10PCS	Radiation Therapy @ Endocrine System @ Other Radiation @ Thyroid @ Contact Radiation			Therapeutic or Preventive Procedure
C2532911	ICD10PCS	Radiation Therapy @ Endocrine System @ Other Radiation @ Thyroid @ Contact Radiation @ None			Therapeutic or Preventive Procedure
C2532914	ICD10PCS	Radiation Therapy @ Endocrine System @ Other Radiation @ Thyroid @ Plaque Radiation			Therapeutic or Preventive Procedure
C2532915	ICD10PCS	Radiation Therapy @ Endocrine System @ Other Radiation @ Thyroid @ Plaque Radiation @ None			Therapeutic or Preventive Procedure
C2533040	ICD10PCS	Radiation Therapy @ Skin @ Other Radiation @ Skin, Face @ Contact Radiation			Therapeutic or Preventive Procedure
C2533041	ICD10PCS	Radiation Therapy @ Skin @ Other Radiation @ Skin, Face @ Contact Radiation @ None			Therapeutic or Preventive Procedure
C2533044	ICD10PCS	Radiation Therapy @ Skin @ Other Radiation @ Skin, Face @ Plaque Radiation			Therapeutic or Preventive Procedure
C2533045	ICD10PCS	Radiation Therapy @ Skin @ Other Radiation @ Skin, Face @ Plaque Radiation @ None			Therapeutic or Preventive Procedure
C2533047	ICD10PCS	Radiation Therapy @ Skin @ Other Radiation @ Skin, Neck @ Contact Radiation			Therapeutic or Preventive Procedure
C2533048	ICD10PCS	Radiation Therapy @ Skin @ Other Radiation @ Skin, Neck @ Contact Radiation @ None			Therapeutic or Preventive Procedure
C2533051	ICD10PCS	Radiation Therapy @ Skin @ Other Radiation @ Skin, Neck @ Plaque Radiation			Therapeutic or Preventive Procedure
C2533052	ICD10PCS	Radiation Therapy @ Skin @ Other Radiation @ Skin, Neck @ Plaque Radiation @ None			Therapeutic or Preventive Procedure
C2533054	ICD10PCS	Radiation Therapy @ Skin @ Other Radiation @ Skin, Arm @ Contact Radiation			Therapeutic or Preventive Procedure
C2533055	ICD10PCS	Radiation Therapy @ Skin @ Other Radiation @ Skin, Arm @ Contact Radiation @ None			Therapeutic or Preventive Procedure
C2533058	ICD10PCS	Radiation Therapy @ Skin @ Other Radiation @ Skin, Arm @ Plaque Radiation			Therapeutic or Preventive Procedure
C2533059	ICD10PCS	Radiation Therapy @ Skin @ Other Radiation @ Skin, Arm @ Plaque Radiation @ None			Therapeutic or Preventive Procedure
C2533061	ICD10PCS	Radiation Therapy @ Skin @ Other Radiation @ Skin, Chest @ Contact Radiation			Therapeutic or Preventive Procedure
C2533062	ICD10PCS	Radiation Therapy @ Skin @ Other Radiation @ Skin, Chest @ Contact Radiation @ None			Therapeutic or Preventive Procedure
C2533065	ICD10PCS	Radiation Therapy @ Skin @ Other Radiation @ Skin, Chest @ Plaque Radiation			Therapeutic or Preventive Procedure
C2533066	ICD10PCS	Radiation Therapy @ Skin @ Other Radiation @ Skin, Chest @ Plaque Radiation @ None			Therapeutic or Preventive Procedure
C2533068	ICD10PCS	Radiation Therapy @ Skin @ Other Radiation @ Skin, Back @ Contact Radiation			Therapeutic or Preventive Procedure
C2533069	ICD10PCS	Radiation Therapy @ Skin @ Other Radiation @ Skin, Back @ Contact Radiation @ None			Therapeutic or Preventive Procedure
C2533072	ICD10PCS	Radiation Therapy @ Skin @ Other Radiation @ Skin, Back @ Plaque Radiation			Therapeutic or Preventive Procedure
C2533073	ICD10PCS	Radiation Therapy @ Skin @ Other Radiation @ Skin, Back @ Plaque Radiation @ None			Therapeutic or Preventive Procedure
C2533075	ICD10PCS	Radiation Therapy @ Skin @ Other Radiation @ Skin, Abdomen @ Contact Radiation			Therapeutic or Preventive Procedure
C2533076	ICD10PCS	Radiation Therapy @ Skin @ Other Radiation @ Skin, Abdomen @ Contact Radiation @ None			Therapeutic or Preventive Procedure
C2540869	ICD10PCS	Radiation Therapy @ Skin @ Other Radiation @ Skin, Abdomen @ Plaque Radiation			Therapeutic or Preventive Procedure
C2540870	ICD10PCS	Radiation Therapy @ Skin @ Other Radiation @ Skin, Abdomen @ Plaque Radiation @ None			Therapeutic or Preventive Procedure
C2540872	ICD10PCS	Radiation Therapy @ Skin @ Other Radiation @ Skin, Buttock @ Contact Radiation			Therapeutic or Preventive Procedure
C2540873	ICD10PCS	Radiation Therapy @ Skin @ Other Radiation @ Skin, Buttock @ Contact Radiation @ None			Therapeutic or Preventive Procedure
C2540876	ICD10PCS	Radiation Therapy @ Skin @ Other Radiation @ Skin, Buttock @ Plaque Radiation			Therapeutic or Preventive Procedure
C2540877	ICD10PCS	Radiation Therapy @ Skin @ Other Radiation @ Skin, Buttock @ Plaque Radiation @ None			Therapeutic or Preventive Procedure
C2540879	ICD10PCS	Radiation Therapy @ Skin @ Other Radiation @ Skin, Leg @ Contact Radiation			Therapeutic or Preventive Procedure
C2540880	ICD10PCS	Radiation Therapy @ Skin @ Other Radiation @ Skin, Leg @ Contact Radiation @ None			Therapeutic or Preventive Procedure
C2540883	ICD10PCS	Radiation Therapy @ Skin @ Other Radiation @ Skin, Leg @ Plaque Radiation			Therapeutic or Preventive Procedure
C2540884	ICD10PCS	Radiation Therapy @ Skin @ Other Radiation @ Skin, Leg @ Plaque Radiation @ None			Therapeutic or Preventive Procedure
C2540886	ICD10PCS	Radiation Therapy @ Skin @ Other Radiation @ Skin, Hand @ Plaque Radiation			Therapeutic or Preventive Procedure
C2540887	ICD10PCS	Radiation Therapy @ Skin @ Other Radiation @ Skin, Hand @ Plaque Radiation @ None			Therapeutic or Preventive Procedure
C2540889	ICD10PCS	Radiation Therapy @ Skin @ Other Radiation @ Skin, Foot @ Plaque Radiation			Therapeutic or Preventive Procedure
C2540890	ICD10PCS	Radiation Therapy @ Skin @ Other Radiation @ Skin, Foot @ Plaque Radiation @ None			Therapeutic or Preventive Procedure
C2540971	ICD10PCS	Radiation Therapy @ Breast @ Other Radiation @ Breast, Left @ Contact Radiation			Therapeutic or Preventive Procedure
C2540972	ICD10PCS	Radiation Therapy @ Breast @ Other Radiation @ Breast, Left @ Contact Radiation @ None			Therapeutic or Preventive Procedure
C2540975	ICD10PCS	Radiation Therapy @ Breast @ Other Radiation @ Breast, Left @ Plaque Radiation			Therapeutic or Preventive Procedure
C2540976	ICD10PCS	Radiation Therapy @ Breast @ Other Radiation @ Breast, Left @ Plaque Radiation @ None			Therapeutic or Preventive Procedure
C2540978	ICD10PCS	Radiation Therapy @ Breast @ Other Radiation @ Breast, Right @ Contact Radiation			Therapeutic or Preventive Procedure
C2540979	ICD10PCS	Radiation Therapy @ Breast @ Other Radiation @ Breast, Right @ Contact Radiation @ None			Therapeutic or Preventive Procedure
C2540982	ICD10PCS	Radiation Therapy @ Breast @ Other Radiation @ Breast, Right @ Plaque Radiation			Therapeutic or Preventive Procedure
C2540983	ICD10PCS	Radiation Therapy @ Breast @ Other Radiation @ Breast, Right @ Plaque Radiation @ None			Therapeutic or Preventive Procedure
C2541153	ICD10PCS	Radiation Therapy @ Musculoskeletal System @ Other Radiation @ Skull @ Contact Radiation			Therapeutic or Preventive Procedure
C2541154	ICD10PCS	Radiation Therapy @ Musculoskeletal System @ Other Radiation @ Skull @ Contact Radiation @ None			Therapeutic or Preventive Procedure
C2541157	ICD10PCS	Radiation Therapy @ Musculoskeletal System @ Other Radiation @ Skull @ Plaque Radiation			Therapeutic or Preventive Procedure
C2541158	ICD10PCS	Radiation Therapy @ Musculoskeletal System @ Other Radiation @ Skull @ Plaque Radiation @ None			Therapeutic or Preventive Procedure
C2541160	ICD10PCS	Radiation Therapy @ Musculoskeletal System @ Other Radiation @ Maxilla @ Contact Radiation			Therapeutic or Preventive Procedure
C2541161	ICD10PCS	Radiation Therapy @ Musculoskeletal System @ Other Radiation @ Maxilla @ Contact Radiation @ None			Therapeutic or Preventive Procedure
C2541164	ICD10PCS	Radiation Therapy @ Musculoskeletal System @ Other Radiation @ Maxilla @ Plaque Radiation			Therapeutic or Preventive Procedure
C2541165	ICD10PCS	Radiation Therapy @ Musculoskeletal System @ Other Radiation @ Maxilla @ Plaque Radiation @ None			Therapeutic or Preventive Procedure
C2541167	ICD10PCS	Radiation Therapy @ Musculoskeletal System @ Other Radiation @ Mandible @ Contact Radiation			Therapeutic or Preventive Procedure
C2541168	ICD10PCS	Radiation Therapy @ Musculoskeletal System @ Other Radiation @ Mandible @ Contact Radiation @ None			Therapeutic or Preventive Procedure
C2541171	ICD10PCS	Radiation Therapy @ Musculoskeletal System @ Other Radiation @ Mandible @ Plaque Radiation			Therapeutic or Preventive Procedure
C2541172	ICD10PCS	Radiation Therapy @ Musculoskeletal System @ Other Radiation @ Mandible @ Plaque Radiation @ None			Therapeutic or Preventive Procedure
C2541174	ICD10PCS	Radiation Therapy @ Musculoskeletal System @ Other Radiation @ Sternum @ Contact Radiation			Therapeutic or Preventive Procedure
C2541175	ICD10PCS	Radiation Therapy @ Musculoskeletal System @ Other Radiation @ Sternum @ Contact Radiation @ None			Therapeutic or Preventive Procedure
C2541178	ICD10PCS	Radiation Therapy @ Musculoskeletal System @ Other Radiation @ Sternum @ Plaque Radiation			Therapeutic or Preventive Procedure
C2541179	ICD10PCS	Radiation Therapy @ Musculoskeletal System @ Other Radiation @ Sternum @ Plaque Radiation @ None			Therapeutic or Preventive Procedure
C2541181	ICD10PCS	Radiation Therapy @ Musculoskeletal System @ Other Radiation @ Rib(s) @ Contact Radiation			Therapeutic or Preventive Procedure
C2541185	ICD10PCS	Radiation Therapy @ Musculoskeletal System @ Other Radiation @ Rib(s) @ Plaque Radiation			Therapeutic or Preventive Procedure
C2541188	ICD10PCS	Radiation Therapy @ Musculoskeletal System @ Other Radiation @ Humerus @ Contact Radiation			Therapeutic or Preventive Procedure
C2541189	ICD10PCS	Radiation Therapy @ Musculoskeletal System @ Other Radiation @ Humerus @ Contact Radiation @ None			Therapeutic or Preventive Procedure
C2541192	ICD10PCS	Radiation Therapy @ Musculoskeletal System @ Other Radiation @ Humerus @ Plaque Radiation			Therapeutic or Preventive Procedure
C2541193	ICD10PCS	Radiation Therapy @ Musculoskeletal System @ Other Radiation @ Humerus @ Plaque Radiation @ None			Therapeutic or Preventive Procedure
C2541195	ICD10PCS	Radiation Therapy @ Musculoskeletal System @ Other Radiation @ Radius/Ulna @ Contact Radiation			Therapeutic or Preventive Procedure
C2541199	ICD10PCS	Radiation Therapy @ Musculoskeletal System @ Other Radiation @ Radius/Ulna @ Plaque Radiation			Therapeutic or Preventive Procedure
C2541202	ICD10PCS	Radiation Therapy @ Musculoskeletal System @ Other Radiation @ Pelvic Bones @ Contact Radiation			Therapeutic or Preventive Procedure
C2541206	ICD10PCS	Radiation Therapy @ Musculoskeletal System @ Other Radiation @ Pelvic Bones @ Plaque Radiation			Therapeutic or Preventive Procedure
C2541209	ICD10PCS	Radiation Therapy @ Musculoskeletal System @ Other Radiation @ Femur @ Contact Radiation			Therapeutic or Preventive Procedure
C2541210	ICD10PCS	Radiation Therapy @ Musculoskeletal System @ Other Radiation @ Femur @ Contact Radiation @ None			Therapeutic or Preventive Procedure
C2541213	ICD10PCS	Radiation Therapy @ Musculoskeletal System @ Other Radiation @ Femur @ Plaque Radiation			Therapeutic or Preventive Procedure
C2541214	ICD10PCS	Radiation Therapy @ Musculoskeletal System @ Other Radiation @ Femur @ Plaque Radiation @ None			Therapeutic or Preventive Procedure
C2541216	ICD10PCS	Radiation Therapy @ Musculoskeletal System @ Other Radiation @ Tibia/Fibula @ Contact Radiation			Therapeutic or Preventive Procedure
C2541220	ICD10PCS	Radiation Therapy @ Musculoskeletal System @ Other Radiation @ Tibia/Fibula @ Plaque Radiation			Therapeutic or Preventive Procedure
C2541223	ICD10PCS	Radiation Therapy @ Musculoskeletal System @ Other Radiation @ Other Bone @ Contact Radiation			Therapeutic or Preventive Procedure
C2541227	ICD10PCS	Radiation Therapy @ Musculoskeletal System @ Other Radiation @ Other Bone @ Plaque Radiation			Therapeutic or Preventive Procedure
C2541383	ICD10PCS	Radiation Therapy @ Urinary System @ Other Radiation @ Kidney @ Contact Radiation			Therapeutic or Preventive Procedure
C2541384	ICD10PCS	Radiation Therapy @ Urinary System @ Other Radiation @ Kidney @ Contact Radiation @ None			Therapeutic or Preventive Procedure
C2541389	ICD10PCS	Radiation Therapy @ Urinary System @ Other Radiation @ Kidney @ Plaque Radiation			Therapeutic or Preventive Procedure
C2541390	ICD10PCS	Radiation Therapy @ Urinary System @ Other Radiation @ Kidney @ Plaque Radiation @ None			Therapeutic or Preventive Procedure
C2541392	ICD10PCS	Radiation Therapy @ Urinary System @ Other Radiation @ Ureter @ Contact Radiation			Therapeutic or Preventive Procedure
C2541393	ICD10PCS	Radiation Therapy @ Urinary System @ Other Radiation @ Ureter @ Contact Radiation @ None			Therapeutic or Preventive Procedure
C2541398	ICD10PCS	Radiation Therapy @ Urinary System @ Other Radiation @ Ureter @ Plaque Radiation			Therapeutic or Preventive Procedure
C2541399	ICD10PCS	Radiation Therapy @ Urinary System @ Other Radiation @ Ureter @ Plaque Radiation @ None			Therapeutic or Preventive Procedure
C2541401	ICD10PCS	Radiation Therapy @ Urinary System @ Other Radiation @ Bladder @ Contact Radiation			Therapeutic or Preventive Procedure
C2541402	ICD10PCS	Radiation Therapy @ Urinary System @ Other Radiation @ Bladder @ Contact Radiation @ None			Therapeutic or Preventive Procedure
C2541407	ICD10PCS	Radiation Therapy @ Urinary System @ Other Radiation @ Bladder @ Plaque Radiation			Therapeutic or Preventive Procedure
C2541408	ICD10PCS	Radiation Therapy @ Urinary System @ Other Radiation @ Bladder @ Plaque Radiation @ None			Therapeutic or Preventive Procedure
C2541410	ICD10PCS	Radiation Therapy @ Urinary System @ Other Radiation @ Urethra @ Contact Radiation			Therapeutic or Preventive Procedure
C2541411	ICD10PCS	Radiation Therapy @ Urinary System @ Other Radiation @ Urethra @ Contact Radiation @ None			Therapeutic or Preventive Procedure
C2541416	ICD10PCS	Radiation Therapy @ Urinary System @ Other Radiation @ Urethra @ Plaque Radiation			Therapeutic or Preventive Procedure
C2541417	ICD10PCS	Radiation Therapy @ Urinary System @ Other Radiation @ Urethra @ Plaque Radiation @ None			Therapeutic or Preventive Procedure
C2541535	ICD10PCS	Radiation Therapy @ Female Reproductive System @ Other Radiation @ Ovary @ Contact Radiation			Therapeutic or Preventive Procedure
C2541541	ICD10PCS	Radiation Therapy @ Female Reproductive System @ Other Radiation @ Ovary @ Plaque Radiation			Therapeutic or Preventive Procedure
C2541544	ICD10PCS	Radiation Therapy @ Female Reproductive System @ Other Radiation @ Cervix @ Contact Radiation			Therapeutic or Preventive Procedure
C2541550	ICD10PCS	Radiation Therapy @ Female Reproductive System @ Other Radiation @ Cervix @ Plaque Radiation			Therapeutic or Preventive Procedure
C2541553	ICD10PCS	Radiation Therapy @ Female Reproductive System @ Other Radiation @ Uterus @ Contact Radiation			Therapeutic or Preventive Procedure
C2541559	ICD10PCS	Radiation Therapy @ Female Reproductive System @ Other Radiation @ Uterus @ Plaque Radiation			Therapeutic or Preventive Procedure
C2541641	ICD10PCS	Radiation Therapy @ Male Reproductive System @ Other Radiation @ Prostate @ Contact Radiation			Therapeutic or Preventive Procedure
C2541647	ICD10PCS	Radiation Therapy @ Male Reproductive System @ Other Radiation @ Prostate @ Plaque Radiation			Therapeutic or Preventive Procedure
C2541650	ICD10PCS	Radiation Therapy @ Male Reproductive System @ Other Radiation @ Testis @ Contact Radiation			Therapeutic or Preventive Procedure
C2541654	ICD10PCS	Radiation Therapy @ Male Reproductive System @ Other Radiation @ Testis @ Plaque Radiation			Therapeutic or Preventive Procedure
C2541840	ICD10PCS	Radiation Therapy @ Anatomical Regions @ Other Radiation @ Head and Neck @ Contact Radiation			Therapeutic or Preventive Procedure
C2541844	ICD10PCS	Radiation Therapy @ Anatomical Regions @ Other Radiation @ Head and Neck @ Plaque Radiation			Therapeutic or Preventive Procedure
C2541847	ICD10PCS	Radiation Therapy @ Anatomical Regions @ Other Radiation @ Chest @ Contact Radiation			Therapeutic or Preventive Procedure
C2541848	ICD10PCS	Radiation Therapy @ Anatomical Regions @ Other Radiation @ Chest @ Contact Radiation @ None			Therapeutic or Preventive Procedure
C2541851	ICD10PCS	Radiation Therapy @ Anatomical Regions @ Other Radiation @ Chest @ Plaque Radiation			Therapeutic or Preventive Procedure
C2541852	ICD10PCS	Radiation Therapy @ Anatomical Regions @ Other Radiation @ Chest @ Plaque Radiation @ None			Therapeutic or Preventive Procedure
C2541854	ICD10PCS	Radiation Therapy @ Anatomical Regions @ Other Radiation @ Abdomen @ Contact Radiation			Therapeutic or Preventive Procedure
C2541855	ICD10PCS	Radiation Therapy @ Anatomical Regions @ Other Radiation @ Abdomen @ Contact Radiation @ None			Therapeutic or Preventive Procedure
C2541858	ICD10PCS	Radiation Therapy @ Anatomical Regions @ Other Radiation @ Abdomen @ Plaque Radiation			Therapeutic or Preventive Procedure
C2541859	ICD10PCS	Radiation Therapy @ Anatomical Regions @ Other Radiation @ Abdomen @ Plaque Radiation @ None			Therapeutic or Preventive Procedure
C2541861	ICD10PCS	Radiation Therapy @ Anatomical Regions @ Other Radiation @ Hemibody @ Contact Radiation			Therapeutic or Preventive Procedure
C2541862	ICD10PCS	Radiation Therapy @ Anatomical Regions @ Other Radiation @ Hemibody @ Contact Radiation @ None			Therapeutic or Preventive Procedure
C2541865	ICD10PCS	Radiation Therapy @ Anatomical Regions @ Other Radiation @ Hemibody @ Plaque Radiation			Therapeutic or Preventive Procedure
C2541866	ICD10PCS	Radiation Therapy @ Anatomical Regions @ Other Radiation @ Hemibody @ Plaque Radiation @ None			Therapeutic or Preventive Procedure
C2541868	ICD10PCS	Radiation Therapy @ Anatomical Regions @ Other Radiation @ Pelvic Region @ Contact Radiation			Therapeutic or Preventive Procedure
C2541872	ICD10PCS	Radiation Therapy @ Anatomical Regions @ Other Radiation @ Pelvic Region @ Plaque Radiation			Therapeutic or Preventive Procedure
C2541875	ICD10PCS	Radiation Therapy @ Anatomical Regions @ Other Radiation @ Whole Body @ Contact Radiation			Therapeutic or Preventive Procedure
C2541879	ICD10PCS	Radiation Therapy @ Anatomical Regions @ Other Radiation @ Whole Body @ Plaque Radiation			Therapeutic or Preventive Procedure
C3514849	CPT	Insertion of radiation therapy devices in prostate gland for radiation therapy guidance			Therapeutic or Preventive Procedure
C0454139	SNOMEDCT_US	Calculation of radionuclide therapy			Therapeutic or Preventive Procedure
C0180086	SPN	SYSTEM,PLANNING,RADIATION THERAPY TREATMENT			Medical Device
C0197926	SNOMEDCT_US	Destruction of chorioretinal lesion by radiation therapy			Therapeutic or Preventive Procedure
C0203489	SNOMEDCT_US	General radiation therapy consultation and report			Therapeutic or Preventive Procedure
C0203498	SNOMEDCT_US	Radiation therapy treatment planning service			Therapeutic or Preventive Procedure
C0203513	SNOMEDCT_US	Special dosimetry, microdosimetry			Therapeutic or Preventive Procedure
C0203516	MEDCIN	simple teletherapy isodose plan			Therapeutic or Preventive Procedure
C0203517	MEDCIN	intermediate teletherapy isodose plan			Therapeutic or Preventive Procedure
C0203518	MEDCIN	complex teletherapy isodose plan			Therapeutic or Preventive Procedure
C0203523	SNOMEDCT_US	Radiation therapy isodose plan, isocentric			Therapeutic or Preventive Procedure
C0203569	SNMI	Weekly megavoltage treatment management, simple			Therapeutic or Preventive Procedure
C0203570	SNMI	Weekly megavoltage treatment management, intermediate			Therapeutic or Preventive Procedure
C0203571	SNMI	Weekly megavoltage treatment management, complex			Therapeutic or Preventive Procedure
C0203589	SNOMEDCT_US	Treatment planning for brachytherapy			Therapeutic or Preventive Procedure
C0203604	SNOMEDCT_US	Preparation of radioactive source			Therapeutic or Preventive Procedure
C0203605	SNOMEDCT_US	Disposal of radioactive source			Therapeutic or Preventive Procedure
C0281197	NCI	Skin Reaction Secondary to Radiation Therapy		Skin Reaction Secondary to Radiation Therapy	Pathologic Function
C0436237	SNOMEDCT_US	Radium contact therapy			Therapeutic or Preventive Procedure
C0492170	SPN	BLOCK, BEAM-SHAPING, RADIATION THERAPY			Medical Device
C0687656	UMD	Radiology/Radiation Therapy Equipment and Supplies			Medical Device
C0856767	MDR	Bone external beam radiation therapy			Therapeutic or Preventive Procedure
C0859768	MDR	Brain external beam therapy			Therapeutic or Preventive Procedure
C0860287	MDR	Thyroid external beam radiation therapy			Therapeutic or Preventive Procedure
C0860299	MDR	Colon external beam radiation therapy			Therapeutic or Preventive Procedure
C0860308	MDR	Pancreas external beam radiation therapy			Therapeutic or Preventive Procedure
C0860318	MDR	Bladder external beam therapy			Therapeutic or Preventive Procedure
C0860325	MDR	Lung external beam therapy			Therapeutic or Preventive Procedure
C0860331	MDR	Pleural external beam radiation therapy			Therapeutic or Preventive Procedure
C0860348	MDR	Prostate external beam radiation therapy			Therapeutic or Preventive Procedure
C0860356	MDR	Uterus external beam therapy			Therapeutic or Preventive Procedure
C0860368	MDR	Skin external beam therapy			Therapeutic or Preventive Procedure
C0877346	MDR	Breast external beam radiation therapy			Therapeutic or Preventive Procedure
C0948513	MDR	Gamma radiation therapy to soft tissue			Therapeutic or Preventive Procedure
C0948514	MDR	Photon radiation therapy to soft tissue			Therapeutic or Preventive Procedure
C0948919	MDR	Electron radiation therapy to soft tissue			Therapeutic or Preventive Procedure
C1273696	SNOMEDCT_US	Intraluminal brachytherapy			Therapeutic or Preventive Procedure
C1300985	SNOMEDCT_US	Chemotherapy AND/OR radiation therapy prior to lymphadenectomy			Finding
C1300986	SNOMEDCT_US	No chemotherapy AND/OR radiation therapy prior to lymphadenectomy			Finding
C1507379	LNC	Guidance for placement of radiation therapy fields			Therapeutic or Preventive Procedure
C1524336	LNC	Guidance for placement of radiation therapy fields:Find:Pt:XXX:Doc:CT			Clinical Attribute
C1554831	HL7V3.0	Physicians; Physician/Osteopath; Radiation Therapy			Professional or Occupational Group
C1714529	LNC	Guidance for placement of radiation therapy fields:Find:Pt:XXX:Doc:US			Clinical Attribute
C1955541	ICD9CM	Intra-operative electron radiation therapy			Therapeutic or Preventive Procedure
C2094498	MEDCIN	conformal weekly radiation therapy management			Therapeutic or Preventive Procedure
C2094499	MEDCIN	simple weekly radiation therapy management			Therapeutic or Preventive Procedure
C2094500	MEDCIN	intermediate weekly radiation therapy management			Therapeutic or Preventive Procedure
C2094501	MEDCIN	complex weekly radiation therapy management			Therapeutic or Preventive Procedure
C2094502	MEDCIN	radiation therapy management with complete course			Therapeutic or Preventive Procedure
C2094516	MEDCIN	simple interstitial brachytherapy			Therapeutic or Preventive Procedure
C2094517	MEDCIN	intermediate interstitial brachytherapy			Therapeutic or Preventive Procedure
C2094518	MEDCIN	complex interstitial brachytherapy			Therapeutic or Preventive Procedure
C2169017	MEDCIN	afterloading interstitial brachytherapy			Therapeutic or Preventive Procedure
C2169019	MEDCIN	nonafterloading interstitial brachytherapy			Therapeutic or Preventive Procedure
C2169134	MEDCIN	radiation therapy bolus cotton gauze			Therapeutic or Preventive Procedure
C2169136	MEDCIN	radiation using superflab bolus			Therapeutic or Preventive Procedure
C2169145	MEDCIN	radiation therapy dose effective (msv)			Therapeutic or Preventive Procedure
C2169146	MEDCIN	radiation therapy dose quality factor			Therapeutic or Preventive Procedure
C2169183	MEDCIN	electron beam radiation therapy in megavolts			Therapeutic or Preventive Procedure
C2169184	MEDCIN	photon beam radiation therapy in megavolts			Therapeutic or Preventive Procedure
C2169185	MEDCIN	electron beam radiation therapy in kilovolts			Therapeutic or Preventive Procedure
C2169186	MEDCIN	photon beam radiation therapy in kilovolts			Therapeutic or Preventive Procedure
C2169194	MEDCIN	radiation therapy pattern treatment on Friday			Therapeutic or Preventive Procedure
C2169195	MEDCIN	radiation therapy pattern treatment on Monday			Therapeutic or Preventive Procedure
C2169196	MEDCIN	radiation therapy pattern treatment on Saturday			Therapeutic or Preventive Procedure
C2169198	MEDCIN	radiation therapy pattern treatment on Sunday			Therapeutic or Preventive Procedure
C2169199	MEDCIN	radiation therapy pattern treatment on Thursday			Therapeutic or Preventive Procedure
C2169200	MEDCIN	radiation therapy pattern treatment on Tuesday			Therapeutic or Preventive Procedure
C2169201	MEDCIN	radiation therapy pattern treatment on Wednesday			Therapeutic or Preventive Procedure
C2315597	SNOMEDCT_US	Short stature due to radiation therapy			Pathologic Function
C2367834	MEDCIN	intensity modulated radiation therapy received			Therapeutic or Preventive Procedure
C2458258	ICD10PCS	Intraoperative Radiation Therapy (IORT) of Mouth			Therapeutic or Preventive Procedure
C2458277	ICD10PCS	Intraoperative Radiation Therapy (IORT) of Larynx			Therapeutic or Preventive Procedure
C2458279	ICD10PCS	Intraoperative Radiation Therapy (IORT) of Pharynx			Therapeutic or Preventive Procedure
C2458283	ICD10PCS	Intraoperative Radiation Therapy (IORT) of Nasopharynx			Therapeutic or Preventive Procedure
C2458635	ICD10PCS	Intraoperative Radiation Therapy (IORT) of Stomach			Therapeutic or Preventive Procedure
C2458639	ICD10PCS	Intraoperative Radiation Therapy (IORT) of Duodenum			Therapeutic or Preventive Procedure
C2458643	ICD10PCS	Intraoperative Radiation Therapy (IORT) of Jejunum			Therapeutic or Preventive Procedure
C2458647	ICD10PCS	Intraoperative Radiation Therapy (IORT) of Ileum			Therapeutic or Preventive Procedure
C2458651	ICD10PCS	Intraoperative Radiation Therapy (IORT) of Colon			Therapeutic or Preventive Procedure
C2458655	ICD10PCS	Intraoperative Radiation Therapy (IORT) of Rectum			Therapeutic or Preventive Procedure
C2458657	ICD10PCS	Intraoperative Radiation Therapy (IORT) of Anus			Therapeutic or Preventive Procedure
C2458753	ICD10PCS	Intraoperative Radiation Therapy (IORT) of Liver			Therapeutic or Preventive Procedure
C2458757	ICD10PCS	Intraoperative Radiation Therapy (IORT) of Gallbladder			Therapeutic or Preventive Procedure
C2458765	ICD10PCS	Intraoperative Radiation Therapy (IORT) of Pancreas			Therapeutic or Preventive Procedure
C2459249	ICD10PCS	Intraoperative Radiation Therapy (IORT) of Kidney			Therapeutic or Preventive Procedure
C2459253	ICD10PCS	Intraoperative Radiation Therapy (IORT) of Ureter			Therapeutic or Preventive Procedure
C2459257	ICD10PCS	Intraoperative Radiation Therapy (IORT) of Bladder			Therapeutic or Preventive Procedure
C2459261	ICD10PCS	Intraoperative Radiation Therapy (IORT) of Urethra			Therapeutic or Preventive Procedure
C2459334	ICD10PCS	Intraoperative Radiation Therapy (IORT) of Ovary			Therapeutic or Preventive Procedure
C2459338	ICD10PCS	Intraoperative Radiation Therapy (IORT) of Cervix			Therapeutic or Preventive Procedure
C2459342	ICD10PCS	Intraoperative Radiation Therapy (IORT) of Uterus			Therapeutic or Preventive Procedure
C2459392	ICD10PCS	Intraoperative Radiation Therapy (IORT) of Prostate			Therapeutic or Preventive Procedure
C2531305	ICD10PCS	Radiation Therapy @ Eye @ Brachytherapy @ Eye			Therapeutic or Preventive Procedure
C2531320	ICD10PCS	Radiation Therapy @ Eye @ Stereotactic Radiosurgery			Therapeutic or Preventive Procedure
C2531869	ICD10PCS	Radiation Therapy @ Respiratory System (Procedure)			Therapeutic or Preventive Procedure
C2531976	ICD10PCS	Radiation Therapy @ Respiratory System @ Brachytherapy			Therapeutic or Preventive Procedure
C2532182	ICD10PCS	Radiation Therapy @ Gastrointestinal System (Procedure)			Therapeutic or Preventive Procedure
C2532289	ICD10PCS	Radiation Therapy @ Gastrointestinal System @ Brachytherapy			Therapeutic or Preventive Procedure
C2532701	ICD10PCS	Radiation Therapy @ Endocrine System (Procedure)			Therapeutic or Preventive Procedure
C2532768	ICD10PCS	Radiation Therapy @ Endocrine System @ Brachytherapy			Therapeutic or Preventive Procedure
C2540954	ICD10PCS	Radiation Therapy @ Breast @ Stereotactic Radiosurgery			Therapeutic or Preventive Procedure
C2540984	ICD10PCS	Radiation Therapy @ Musculoskeletal System (Procedure)			Therapeutic or Preventive Procedure
C2541229	ICD10PCS	Radiation Therapy @ Urinary System (Procedure)			Therapeutic or Preventive Procedure
C2541291	ICD10PCS	Radiation Therapy @ Urinary System @ Brachytherapy			Therapeutic or Preventive Procedure
C2541656	ICD10PCS	Radiation Therapy @ Anatomical Regions (Procedure)			Therapeutic or Preventive Procedure
C2541748	ICD10PCS	Radiation Therapy @ Anatomical Regions @ Brachytherapy			Therapeutic or Preventive Procedure
C2721585	MDR	Radiation therapy to ear, nose, or throat			Therapeutic or Preventive Procedure
C2958028	MEDCIN	rnax monitor radiation therapy care			Health Care Activity
C2958050	MEDCIN	rnax explain radiation therapy care			Health Care Activity
C2958059	MEDCIN	rnax report radiation therapy complications			Health Care Activity
C3165072	SNOMEDCT_US	Megavoltage radiation therapy using photons			Therapeutic or Preventive Procedure
C3511827	CPT	Anesthesia for X-ray or radiation therapy			Therapeutic or Preventive Procedure
C3516024	MTH	Ultrasonic guidance for administration of radiation therapy			Therapeutic or Preventive Procedure
C3516049	CPT	Management of radiation therapy simulation, simple			Therapeutic or Preventive Procedure
C3516050	CPT	Management of radiation therapy, simulation, intermediate			Therapeutic or Preventive Procedure
C3516051	CPT	Management of radiation therapy, simulation, complex			Therapeutic or Preventive Procedure
C3516064	CPT	Design and construction of device for radiation therapy			Health Care Activity
C3518250	CPT	Insertion of catheter into muscle for radiation therapy			Therapeutic or Preventive Procedure
C3518253	CPT	Insertion of needle into muscle for radiation therapy			Therapeutic or Preventive Procedure
C3641903	NCI	Palliative Radiation Therapy for Metastatic Cancer	Radiation therapy given as palliative treatment to a patient with metastatic cancer.	Palliative Radiation Therapy for Metastatic Cancer	Therapeutic or Preventive Procedure
C3646476	MEDCIN	radiation therapy pattern fraction number			Therapeutic or Preventive Procedure
C3653541	ATC	Sensitizers used in photodynamic/radiation therapy			Pharmacologic Substance
C3693614	MEDCIN	radiation therapy screening prior to procedure			Therapeutic or Preventive Procedure
C3703906	CPT	Radiation therapy consultation per week			Therapeutic or Preventive Procedure
C3846142	LNC	Radiation therapy administered, but number of treatments is			Finding
C3872921	SNOMEDCT_US	MOSFET radiation therapy dosimetry system			Medical Device
C3874664	SNOMEDCT_US	Radiation therapy treatment planning workstation			Medical Device
C3874666	SNOMEDCT_US	Radiation therapy treatment planning computer			Manufactured Object
C3876945	SNOMEDCT_US	Radiation therapy beam block transporter			Medical Device
C3877970	SNOMEDCT_US	Radiation therapy simulator system computer			Manufactured Object
C3880181	SNOMEDCT_US	Radiation therapy port film device			Medical Device
C3881900	SNOMEDCT_US	Radiation therapy bolus, single-use			Medical Device
C3882034	SNOMEDCT_US	Radiation therapy mobile medical facility			Manufactured Object
C3896696	MTH	Accelerated Partial Breast Irradiation	Radiation therapy following lumpectomy, that uses highly effective doses of radiation over a reduced treatment time. Radiation may be administered by brachytherapy, or through external radiation beam techniques.	APBI Accelerated Partial Breast Irradiation	Therapeutic or Preventive Procedure
C3896976	NCI	Radiation Therapy Treatment Planning and Simulation	The creation of a strategy, and the rehearsal of that strategy, for the purpose of identifying and eliminating any problems that may present during treatment.	Radiation Therapy Treatment Planning and Simulation Radiation Therapy Treatment Planning/Simulation	Health Care Activity
C4038613	SNOMEDCT_US	History of external beam radiation therapy			Finding
C4039846	SNOMEDCT_US	History of radiation therapy to breast area			Finding
C4268898	ICD10CM	Erectile dysfunction following radiation therapy			Disease or Syndrome
C4287249	UMD	X-Ray Radiation Therapy Systems			Manufactured Object
C4289264	NCI	Frameless Fractionated Stereotactic Radiation Therapy	A type of fractionated stereotactic radiotherapy that does not involve the use of a frame to hold the patient's head still or provide external reference points.	FFSRT FSRS Frameless Fractionated Stereotactic Radiation Therapy Frameless SRT	Therapeutic or Preventive Procedure
C4745073	NCI	Prior Radiation Therapy of Affected Breast	An indication that an individual has previously received radiation treatment of their currently affected breast.	Prior Radiation Therapy of Affected Breast	Finding
C5191629	SNOMEDCT_US	Hypofractionated whole breast radiation therapy			Therapeutic or Preventive Procedure
C2458761	ICD10PCS	Intraoperative Radiation Therapy (IORT) of Bile Ducts			Therapeutic or Preventive Procedure
C2531842	ICD10PCS	Radiation Therapy @ Ear, Nose, Mouth and Throat @ Other Radiation @ Mouth @ Intraoperative Radiation Therapy (IORT)			Therapeutic or Preventive Procedure
C2531843	ICD10PCS	Radiation Therapy @ Ear, Nose, Mouth and Throat @ Other Radiation @ Mouth @ Intraoperative Radiation Therapy (IORT) @ None			Therapeutic or Preventive Procedure
C2531851	ICD10PCS	Radiation Therapy @ Ear, Nose, Mouth and Throat @ Other Radiation @ Larynx @ Intraoperative Radiation Therapy (IORT)			Therapeutic or Preventive Procedure
C2531852	ICD10PCS	Radiation Therapy @ Ear, Nose, Mouth and Throat @ Other Radiation @ Larynx @ Intraoperative Radiation Therapy (IORT) @ None			Therapeutic or Preventive Procedure
C2531860	ICD10PCS	Radiation Therapy @ Ear, Nose, Mouth and Throat @ Other Radiation @ Nasopharynx @ Intraoperative Radiation Therapy (IORT)			Therapeutic or Preventive Procedure
C2531861	ICD10PCS	Radiation Therapy @ Ear, Nose, Mouth and Throat @ Other Radiation @ Nasopharynx @ Intraoperative Radiation Therapy (IORT) @ None			Therapeutic or Preventive Procedure
C2531865	ICD10PCS	Radiation Therapy @ Ear, Nose, Mouth and Throat @ Other Radiation @ Pharynx @ Intraoperative Radiation Therapy (IORT)			Therapeutic or Preventive Procedure
C2531866	ICD10PCS	Radiation Therapy @ Ear, Nose, Mouth and Throat @ Other Radiation @ Pharynx @ Intraoperative Radiation Therapy (IORT) @ None			Therapeutic or Preventive Procedure
C2532458	ICD10PCS	Radiation Therapy @ Gastrointestinal System @ Other Radiation @ Stomach @ Intraoperative Radiation Therapy (IORT)			Therapeutic or Preventive Procedure
C2532459	ICD10PCS	Radiation Therapy @ Gastrointestinal System @ Other Radiation @ Stomach @ Intraoperative Radiation Therapy (IORT) @ None			Therapeutic or Preventive Procedure
C2532467	ICD10PCS	Radiation Therapy @ Gastrointestinal System @ Other Radiation @ Duodenum @ Intraoperative Radiation Therapy (IORT)			Therapeutic or Preventive Procedure
C2532468	ICD10PCS	Radiation Therapy @ Gastrointestinal System @ Other Radiation @ Duodenum @ Intraoperative Radiation Therapy (IORT) @ None			Therapeutic or Preventive Procedure
C2532476	ICD10PCS	Radiation Therapy @ Gastrointestinal System @ Other Radiation @ Jejunum @ Intraoperative Radiation Therapy (IORT)			Therapeutic or Preventive Procedure
C2532477	ICD10PCS	Radiation Therapy @ Gastrointestinal System @ Other Radiation @ Jejunum @ Intraoperative Radiation Therapy (IORT) @ None			Therapeutic or Preventive Procedure
C2532485	ICD10PCS	Radiation Therapy @ Gastrointestinal System @ Other Radiation @ Ileum @ Intraoperative Radiation Therapy (IORT)			Therapeutic or Preventive Procedure
C2532486	ICD10PCS	Radiation Therapy @ Gastrointestinal System @ Other Radiation @ Ileum @ Intraoperative Radiation Therapy (IORT) @ None			Therapeutic or Preventive Procedure
C2532494	ICD10PCS	Radiation Therapy @ Gastrointestinal System @ Other Radiation @ Colon @ Intraoperative Radiation Therapy (IORT)			Therapeutic or Preventive Procedure
C2532495	ICD10PCS	Radiation Therapy @ Gastrointestinal System @ Other Radiation @ Colon @ Intraoperative Radiation Therapy (IORT) @ None			Therapeutic or Preventive Procedure
C2532503	ICD10PCS	Radiation Therapy @ Gastrointestinal System @ Other Radiation @ Rectum @ Intraoperative Radiation Therapy (IORT)			Therapeutic or Preventive Procedure
C2532504	ICD10PCS	Radiation Therapy @ Gastrointestinal System @ Other Radiation @ Rectum @ Intraoperative Radiation Therapy (IORT) @ None			Therapeutic or Preventive Procedure
C2532508	ICD10PCS	Radiation Therapy @ Gastrointestinal System @ Other Radiation @ Anus @ Intraoperative Radiation Therapy (IORT)			Therapeutic or Preventive Procedure
C2532509	ICD10PCS	Radiation Therapy @ Gastrointestinal System @ Other Radiation @ Anus @ Intraoperative Radiation Therapy (IORT) @ None			Therapeutic or Preventive Procedure
C2532670	ICD10PCS	Radiation Therapy @ Hepatobiliary System and Pancreas @ Other Radiation @ Liver @ Intraoperative Radiation Therapy (IORT)			Therapeutic or Preventive Procedure
C2532671	ICD10PCS	Radiation Therapy @ Hepatobiliary System and Pancreas @ Other Radiation @ Liver @ Intraoperative Radiation Therapy (IORT) @ None			Therapeutic or Preventive Procedure
C2532679	ICD10PCS	Radiation Therapy @ Hepatobiliary System and Pancreas @ Other Radiation @ Gallbladder @ Intraoperative Radiation Therapy (IORT)			Therapeutic or Preventive Procedure
C2532680	ICD10PCS	Radiation Therapy @ Hepatobiliary System and Pancreas @ Other Radiation @ Gallbladder @ Intraoperative Radiation Therapy (IORT) @ None			Therapeutic or Preventive Procedure
C2532688	ICD10PCS	Radiation Therapy @ Hepatobiliary System and Pancreas @ Other Radiation @ Bile Ducts @ Intraoperative Radiation Therapy (IORT)			Therapeutic or Preventive Procedure
C2532689	ICD10PCS	Radiation Therapy @ Hepatobiliary System and Pancreas @ Other Radiation @ Bile Ducts @ Intraoperative Radiation Therapy (IORT) @ None			Therapeutic or Preventive Procedure
C2532697	ICD10PCS	Radiation Therapy @ Hepatobiliary System and Pancreas @ Other Radiation @ Pancreas @ Intraoperative Radiation Therapy (IORT)			Therapeutic or Preventive Procedure
C2532698	ICD10PCS	Radiation Therapy @ Hepatobiliary System and Pancreas @ Other Radiation @ Pancreas @ Intraoperative Radiation Therapy (IORT) @ None			Therapeutic or Preventive Procedure
C2541387	ICD10PCS	Radiation Therapy @ Urinary System @ Other Radiation @ Kidney @ Intraoperative Radiation Therapy (IORT)			Therapeutic or Preventive Procedure
C2541388	ICD10PCS	Radiation Therapy @ Urinary System @ Other Radiation @ Kidney @ Intraoperative Radiation Therapy (IORT) @ None			Therapeutic or Preventive Procedure
C2541396	ICD10PCS	Radiation Therapy @ Urinary System @ Other Radiation @ Ureter @ Intraoperative Radiation Therapy (IORT)			Therapeutic or Preventive Procedure
C2541397	ICD10PCS	Radiation Therapy @ Urinary System @ Other Radiation @ Ureter @ Intraoperative Radiation Therapy (IORT) @ None			Therapeutic or Preventive Procedure
C2541405	ICD10PCS	Radiation Therapy @ Urinary System @ Other Radiation @ Bladder @ Intraoperative Radiation Therapy (IORT)			Therapeutic or Preventive Procedure
C2541406	ICD10PCS	Radiation Therapy @ Urinary System @ Other Radiation @ Bladder @ Intraoperative Radiation Therapy (IORT) @ None			Therapeutic or Preventive Procedure
C2541414	ICD10PCS	Radiation Therapy @ Urinary System @ Other Radiation @ Urethra @ Intraoperative Radiation Therapy (IORT)			Therapeutic or Preventive Procedure
C2541415	ICD10PCS	Radiation Therapy @ Urinary System @ Other Radiation @ Urethra @ Intraoperative Radiation Therapy (IORT) @ None			Therapeutic or Preventive Procedure
C2541539	ICD10PCS	Radiation Therapy @ Female Reproductive System @ Other Radiation @ Ovary @ Intraoperative Radiation Therapy (IORT)			Therapeutic or Preventive Procedure
C2541540	ICD10PCS	Radiation Therapy @ Female Reproductive System @ Other Radiation @ Ovary @ Intraoperative Radiation Therapy (IORT) @ None			Therapeutic or Preventive Procedure
C2541548	ICD10PCS	Radiation Therapy @ Female Reproductive System @ Other Radiation @ Cervix @ Intraoperative Radiation Therapy (IORT)			Therapeutic or Preventive Procedure
C2541549	ICD10PCS	Radiation Therapy @ Female Reproductive System @ Other Radiation @ Cervix @ Intraoperative Radiation Therapy (IORT) @ None			Therapeutic or Preventive Procedure
C2541557	ICD10PCS	Radiation Therapy @ Female Reproductive System @ Other Radiation @ Uterus @ Intraoperative Radiation Therapy (IORT)			Therapeutic or Preventive Procedure
C2541558	ICD10PCS	Radiation Therapy @ Female Reproductive System @ Other Radiation @ Uterus @ Intraoperative Radiation Therapy (IORT) @ None			Therapeutic or Preventive Procedure
C2541645	ICD10PCS	Radiation Therapy @ Male Reproductive System @ Other Radiation @ Prostate @ Intraoperative Radiation Therapy (IORT)			Therapeutic or Preventive Procedure
C2541646	ICD10PCS	Radiation Therapy @ Male Reproductive System @ Other Radiation @ Prostate @ Intraoperative Radiation Therapy (IORT) @ None			Therapeutic or Preventive Procedure
C0203525	SNOMEDCT_US	Radiation therapy treatment planning, interpretation of special testing ordered by radiation therapist			Therapeutic or Preventive Procedure
C2457952	ICD10PCS	Beam Radiation of Eye using Electrons, Intraoperative			Therapeutic or Preventive Procedure
C2457953	ICD10PCS	Beam Radiation of Eye using Electrons			Therapeutic or Preventive Procedure
C2457955	ICD10PCS	Beam Radiation of Eye using Neutrons			Therapeutic or Preventive Procedure
C2457956	ICD10PCS	Beam Radiation of Eye using Neutron Capture			Therapeutic or Preventive Procedure
C2457973	ICD10PCS	Hyperthermia of Eye			Therapeutic or Preventive Procedure
C2458290	ICD10PCS	Beam Radiation of Trachea using Electrons, Intraoperative			Therapeutic or Preventive Procedure
C2458291	ICD10PCS	Beam Radiation of Trachea using Electrons			Therapeutic or Preventive Procedure
C2458293	ICD10PCS	Beam Radiation of Trachea using Neutrons			Therapeutic or Preventive Procedure
C2458298	ICD10PCS	Beam Radiation of Bronchus using Electrons, Intraoperative			Therapeutic or Preventive Procedure
C2458299	ICD10PCS	Beam Radiation of Bronchus using Electrons			Therapeutic or Preventive Procedure
C2458301	ICD10PCS	Beam Radiation of Bronchus using Neutrons			Therapeutic or Preventive Procedure
C2458306	ICD10PCS	Beam Radiation of Lung using Electrons, Intraoperative			Therapeutic or Preventive Procedure
C2458307	ICD10PCS	Beam Radiation of Lung using Electrons			Therapeutic or Preventive Procedure
C2458309	ICD10PCS	Beam Radiation of Lung using Neutrons			Therapeutic or Preventive Procedure
C2458314	ICD10PCS	Beam Radiation of Pleura using Electrons, Intraoperative			Therapeutic or Preventive Procedure
C2458315	ICD10PCS	Beam Radiation of Pleura using Electrons			Therapeutic or Preventive Procedure
C2458317	ICD10PCS	Beam Radiation of Pleura using Neutrons			Therapeutic or Preventive Procedure
C2458322	ICD10PCS	Beam Radiation of Mediastinum using Electrons, Intraoperative			Therapeutic or Preventive Procedure
C2458323	ICD10PCS	Beam Radiation of Mediastinum using Electrons			Therapeutic or Preventive Procedure
C2458325	ICD10PCS	Beam Radiation of Mediastinum using Neutrons			Therapeutic or Preventive Procedure
C2458338	ICD10PCS	Beam Radiation of Diaphragm using Electrons, Intraoperative			Therapeutic or Preventive Procedure
C2458339	ICD10PCS	Beam Radiation of Diaphragm using Electrons			Therapeutic or Preventive Procedure
C2458341	ICD10PCS	Beam Radiation of Diaphragm using Neutrons			Therapeutic or Preventive Procedure
C2458449	ICD10PCS	Hyperthermia of Trachea			Therapeutic or Preventive Procedure
C2458452	ICD10PCS	Hyperthermia of Bronchus			Therapeutic or Preventive Procedure
C2458455	ICD10PCS	Hyperthermia of Lung			Therapeutic or Preventive Procedure
C2458458	ICD10PCS	Hyperthermia of Pleura			Therapeutic or Preventive Procedure
C2458461	ICD10PCS	Hyperthermia of Mediastinum			Therapeutic or Preventive Procedure
C2458467	ICD10PCS	Hyperthermia of Diaphragm			Therapeutic or Preventive Procedure
C2458472	ICD10PCS	Beam Radiation of Esophagus using Electrons, Intraoperative			Therapeutic or Preventive Procedure
C2458473	ICD10PCS	Beam Radiation of Esophagus using Electrons			Therapeutic or Preventive Procedure
C2458475	ICD10PCS	Beam Radiation of Esophagus using Neutrons			Therapeutic or Preventive Procedure
C2458480	ICD10PCS	Beam Radiation of Stomach using Electrons, Intraoperative			Therapeutic or Preventive Procedure
C2458481	ICD10PCS	Beam Radiation of Stomach using Electrons			Therapeutic or Preventive Procedure
C2458483	ICD10PCS	Beam Radiation of Stomach using Neutrons			Therapeutic or Preventive Procedure
C2458488	ICD10PCS	Beam Radiation of Duodenum using Electrons, Intraoperative			Therapeutic or Preventive Procedure
C2458489	ICD10PCS	Beam Radiation of Duodenum using Electrons			Therapeutic or Preventive Procedure
C2458491	ICD10PCS	Beam Radiation of Duodenum using Neutrons			Therapeutic or Preventive Procedure
C2458496	ICD10PCS	Beam Radiation of Jejunum using Electrons, Intraoperative			Therapeutic or Preventive Procedure
C2458497	ICD10PCS	Beam Radiation of Jejunum using Electrons			Therapeutic or Preventive Procedure
C2458499	ICD10PCS	Beam Radiation of Jejunum using Neutrons			Therapeutic or Preventive Procedure
C2458504	ICD10PCS	Beam Radiation of Ileum using Electrons, Intraoperative			Therapeutic or Preventive Procedure
C2458505	ICD10PCS	Beam Radiation of Ileum using Electrons			Therapeutic or Preventive Procedure
C2458507	ICD10PCS	Beam Radiation of Ileum using Neutrons			Therapeutic or Preventive Procedure
C2458512	ICD10PCS	Beam Radiation of Colon using Electrons, Intraoperative			Therapeutic or Preventive Procedure
C2458513	ICD10PCS	Beam Radiation of Colon using Electrons			Therapeutic or Preventive Procedure
C2458515	ICD10PCS	Beam Radiation of Colon using Neutrons			Therapeutic or Preventive Procedure
C2458520	ICD10PCS	Beam Radiation of Rectum using Electrons, Intraoperative			Therapeutic or Preventive Procedure
C2458521	ICD10PCS	Beam Radiation of Rectum using Electrons			Therapeutic or Preventive Procedure
C2458523	ICD10PCS	Beam Radiation of Rectum using Neutrons			Therapeutic or Preventive Procedure
C2458631	ICD10PCS	Hyperthermia of Esophagus			Therapeutic or Preventive Procedure
C2458634	ICD10PCS	Hyperthermia of Stomach			Therapeutic or Preventive Procedure
C2458638	ICD10PCS	Hyperthermia of Duodenum			Therapeutic or Preventive Procedure
C2458642	ICD10PCS	Hyperthermia of Jejunum			Therapeutic or Preventive Procedure
C2458646	ICD10PCS	Hyperthermia of Ileum			Therapeutic or Preventive Procedure
C2458650	ICD10PCS	Hyperthermia of Colon			Therapeutic or Preventive Procedure
C2458654	ICD10PCS	Hyperthermia of Rectum			Therapeutic or Preventive Procedure
C2458798	ICD10PCS	Beam Radiation of Thyroid using Electrons, Intraoperative			Therapeutic or Preventive Procedure
C2458799	ICD10PCS	Beam Radiation of Thyroid using Electrons			Therapeutic or Preventive Procedure
C2458800	ICD10PCS	Beam Radiation of Thyroid using Neutrons			Therapeutic or Preventive Procedure
C2458890	ICD10PCS	Hyperthermia of Thyroid			Therapeutic or Preventive Procedure
C2458895	ICD10PCS	Beam Radiation of Face Skin using Electrons, Intraoperative			Therapeutic or Preventive Procedure
C2458896	ICD10PCS	Beam Radiation of Face Skin using Electrons			Therapeutic or Preventive Procedure
C2458898	ICD10PCS	Beam Radiation of Face Skin using Neutrons			Therapeutic or Preventive Procedure
C2458903	ICD10PCS	Beam Radiation of Neck Skin using Electrons, Intraoperative			Therapeutic or Preventive Procedure
C2458904	ICD10PCS	Beam Radiation of Neck Skin using Electrons			Therapeutic or Preventive Procedure
C2458906	ICD10PCS	Beam Radiation of Neck Skin using Neutrons			Therapeutic or Preventive Procedure
C2458911	ICD10PCS	Beam Radiation of Arm Skin using Electrons, Intraoperative			Therapeutic or Preventive Procedure
C2458912	ICD10PCS	Beam Radiation of Arm Skin using Electrons			Therapeutic or Preventive Procedure
C2458914	ICD10PCS	Beam Radiation of Arm Skin using Neutrons			Therapeutic or Preventive Procedure
C2458919	ICD10PCS	Beam Radiation of Chest Skin using Electrons, Intraoperative			Therapeutic or Preventive Procedure
C2458920	ICD10PCS	Beam Radiation of Chest Skin using Electrons			Therapeutic or Preventive Procedure
C2458922	ICD10PCS	Beam Radiation of Chest Skin using Neutrons			Therapeutic or Preventive Procedure
C2458927	ICD10PCS	Beam Radiation of Back Skin using Electrons, Intraoperative			Therapeutic or Preventive Procedure
C2458928	ICD10PCS	Beam Radiation of Back Skin using Electrons			Therapeutic or Preventive Procedure
C2458930	ICD10PCS	Beam Radiation of Back Skin using Neutrons			Therapeutic or Preventive Procedure
C2458935	ICD10PCS	Beam Radiation of Abdomen Skin using Electrons, Intraoperative			Therapeutic or Preventive Procedure
C2458936	ICD10PCS	Beam Radiation of Abdomen Skin using Electrons			Therapeutic or Preventive Procedure
C2458938	ICD10PCS	Beam Radiation of Abdomen Skin using Neutrons			Therapeutic or Preventive Procedure
C2458943	ICD10PCS	Beam Radiation of Buttock Skin using Electrons, Intraoperative			Therapeutic or Preventive Procedure
C2458944	ICD10PCS	Beam Radiation of Buttock Skin using Electrons			Therapeutic or Preventive Procedure
C2458946	ICD10PCS	Beam Radiation of Buttock Skin using Neutrons			Therapeutic or Preventive Procedure
C2458951	ICD10PCS	Beam Radiation of Leg Skin using Electrons, Intraoperative			Therapeutic or Preventive Procedure
C2458952	ICD10PCS	Beam Radiation of Leg Skin using Electrons			Therapeutic or Preventive Procedure
C2458954	ICD10PCS	Beam Radiation of Leg Skin using Neutrons			Therapeutic or Preventive Procedure
C2458957	ICD10PCS	Hyperthermia of Face Skin			Therapeutic or Preventive Procedure
C2458960	ICD10PCS	Hyperthermia of Neck Skin			Therapeutic or Preventive Procedure
C2458963	ICD10PCS	Hyperthermia of Arm Skin			Therapeutic or Preventive Procedure
C2458967	ICD10PCS	Hyperthermia of Chest Skin			Therapeutic or Preventive Procedure
C2458970	ICD10PCS	Hyperthermia of Back Skin			Therapeutic or Preventive Procedure
C2458973	ICD10PCS	Hyperthermia of Abdomen Skin			Therapeutic or Preventive Procedure
C2458976	ICD10PCS	Hyperthermia of Buttock Skin			Therapeutic or Preventive Procedure
C2458979	ICD10PCS	Hyperthermia of Leg Skin			Therapeutic or Preventive Procedure
C2458985	ICD10PCS	Beam Radiation of Left Breast using Electrons, Intraoperative			Therapeutic or Preventive Procedure
C2458986	ICD10PCS	Beam Radiation of Left Breast using Electrons			Therapeutic or Preventive Procedure
C2458988	ICD10PCS	Beam Radiation of Left Breast using Neutrons			Therapeutic or Preventive Procedure
C2458993	ICD10PCS	Beam Radiation of Right Breast using Electrons, Intraoperative			Therapeutic or Preventive Procedure
C2458994	ICD10PCS	Beam Radiation of Right Breast using Electrons			Therapeutic or Preventive Procedure
C2458996	ICD10PCS	Beam Radiation of Right Breast using Neutrons			Therapeutic or Preventive Procedure
C2459029	ICD10PCS	Hyperthermia of Left Breast			Therapeutic or Preventive Procedure
C2459032	ICD10PCS	Hyperthermia of Right Breast			Therapeutic or Preventive Procedure
C2459037	ICD10PCS	Beam Radiation of Skull using Electrons, Intraoperative			Therapeutic or Preventive Procedure
C2459038	ICD10PCS	Beam Radiation of Skull using Electrons			Therapeutic or Preventive Procedure
C2459040	ICD10PCS	Beam Radiation of Skull using Neutrons			Therapeutic or Preventive Procedure
C2459045	ICD10PCS	Beam Radiation of Maxilla using Electrons, Intraoperative			Therapeutic or Preventive Procedure
C2459046	ICD10PCS	Beam Radiation of Maxilla using Electrons			Therapeutic or Preventive Procedure
C2459048	ICD10PCS	Beam Radiation of Maxilla using Neutrons			Therapeutic or Preventive Procedure
C2459053	ICD10PCS	Beam Radiation of Mandible using Electrons, Intraoperative			Therapeutic or Preventive Procedure
C2459054	ICD10PCS	Beam Radiation of Mandible using Electrons			Therapeutic or Preventive Procedure
C2459056	ICD10PCS	Beam Radiation of Mandible using Neutrons			Therapeutic or Preventive Procedure
C2459061	ICD10PCS	Beam Radiation of Sternum using Electrons, Intraoperative			Therapeutic or Preventive Procedure
C2459062	ICD10PCS	Beam Radiation of Sternum using Electrons			Therapeutic or Preventive Procedure
C2459064	ICD10PCS	Beam Radiation of Sternum using Neutrons			Therapeutic or Preventive Procedure
C2459077	ICD10PCS	Beam Radiation of Humerus using Electrons, Intraoperative			Therapeutic or Preventive Procedure
C2459078	ICD10PCS	Beam Radiation of Humerus using Electrons			Therapeutic or Preventive Procedure
C2459080	ICD10PCS	Beam Radiation of Humerus using Neutrons			Therapeutic or Preventive Procedure
C2459101	ICD10PCS	Beam Radiation of Femur using Electrons, Intraoperative			Therapeutic or Preventive Procedure
C2459102	ICD10PCS	Beam Radiation of Femur using Electrons			Therapeutic or Preventive Procedure
C2459104	ICD10PCS	Beam Radiation of Femur using Neutrons			Therapeutic or Preventive Procedure
C2459123	ICD10PCS	Hyperthermia of Skull			Therapeutic or Preventive Procedure
C2459126	ICD10PCS	Hyperthermia of Maxilla			Therapeutic or Preventive Procedure
C2459129	ICD10PCS	Hyperthermia of Mandible			Therapeutic or Preventive Procedure
C2459132	ICD10PCS	Hyperthermia of Sternum			Therapeutic or Preventive Procedure
C2459138	ICD10PCS	Hyperthermia of Humerus			Therapeutic or Preventive Procedure
C2459147	ICD10PCS	Hyperthermia of Femur			Therapeutic or Preventive Procedure
C2459158	ICD10PCS	Beam Radiation of Kidney using Electrons, Intraoperative			Therapeutic or Preventive Procedure
C2459159	ICD10PCS	Beam Radiation of Kidney using Electrons			Therapeutic or Preventive Procedure
C2459161	ICD10PCS	Beam Radiation of Kidney using Neutrons			Therapeutic or Preventive Procedure
C2459166	ICD10PCS	Beam Radiation of Ureter using Electrons, Intraoperative			Therapeutic or Preventive Procedure
C2459167	ICD10PCS	Beam Radiation of Ureter using Electrons			Therapeutic or Preventive Procedure
C2459169	ICD10PCS	Beam Radiation of Ureter using Neutrons			Therapeutic or Preventive Procedure
C2459174	ICD10PCS	Beam Radiation of Bladder using Electrons, Intraoperative			Therapeutic or Preventive Procedure
C2459175	ICD10PCS	Beam Radiation of Bladder using Electrons			Therapeutic or Preventive Procedure
C2459177	ICD10PCS	Beam Radiation of Bladder using Neutrons			Therapeutic or Preventive Procedure
C2459182	ICD10PCS	Beam Radiation of Urethra using Electrons, Intraoperative			Therapeutic or Preventive Procedure
C2459183	ICD10PCS	Beam Radiation of Urethra using Electrons			Therapeutic or Preventive Procedure
C2459185	ICD10PCS	Beam Radiation of Urethra using Neutrons			Therapeutic or Preventive Procedure
C2459248	ICD10PCS	Hyperthermia of Kidney			Therapeutic or Preventive Procedure
C2459252	ICD10PCS	Hyperthermia of Ureter			Therapeutic or Preventive Procedure
C2459256	ICD10PCS	Hyperthermia of Bladder			Therapeutic or Preventive Procedure
C2459260	ICD10PCS	Hyperthermia of Urethra			Therapeutic or Preventive Procedure
C2459408	ICD10PCS	Beam Radiation of Chest using Electrons, Intraoperative			Therapeutic or Preventive Procedure
C2459409	ICD10PCS	Beam Radiation of Chest using Electrons			Therapeutic or Preventive Procedure
C2459411	ICD10PCS	Beam Radiation of Chest using Neutrons			Therapeutic or Preventive Procedure
C2459416	ICD10PCS	Beam Radiation of Abdomen using Electrons, Intraoperative			Therapeutic or Preventive Procedure
C2459417	ICD10PCS	Beam Radiation of Abdomen using Electrons			Therapeutic or Preventive Procedure
C2459419	ICD10PCS	Beam Radiation of Abdomen using Neutrons			Therapeutic or Preventive Procedure
C2459424	ICD10PCS	Beam Radiation of Hemibody using Electrons, Intraoperative			Therapeutic or Preventive Procedure
C2459425	ICD10PCS	Beam Radiation of Hemibody using Electrons			Therapeutic or Preventive Procedure
C2459427	ICD10PCS	Beam Radiation of Hemibody using Neutrons			Therapeutic or Preventive Procedure
C2459509	ICD10PCS	Hyperthermia of Chest			Therapeutic or Preventive Procedure
C2459512	ICD10PCS	Hyperthermia of Abdomen			Therapeutic or Preventive Procedure
C2459515	ICD10PCS	Hyperthermia of Hemibody			Therapeutic or Preventive Procedure
C2522672	ICD10PCS	Radiation Therapy @ Central and Peripheral Nervous System @ Beam Radiation			Therapeutic or Preventive Procedure
C2522673	ICD10PCS	Radiation Therapy @ Central and Peripheral Nervous System @ Beam Radiation @ Brain			Therapeutic or Preventive Procedure
C2522682	ICD10PCS	Radiation Therapy @ Central and Peripheral Nervous System @ Beam Radiation @ Brain @ Neutrons			Therapeutic or Preventive Procedure
C2522686	ICD10PCS	Radiation Therapy @ Central and Peripheral Nervous System @ Beam Radiation @ Brain Stem			Therapeutic or Preventive Procedure
C2522699	ICD10PCS	Radiation Therapy @ Central and Peripheral Nervous System @ Beam Radiation @ Spinal Cord			Therapeutic or Preventive Procedure
C2522712	ICD10PCS	Radiation Therapy @ Central and Peripheral Nervous System @ Beam Radiation @ Peripheral Nerve			Therapeutic or Preventive Procedure
C2530777	ICD10PCS	Radiation Therapy @ Central and Peripheral Nervous System @ Beam Radiation @ Brain @ Electrons			Therapeutic or Preventive Procedure
C2530875	ICD10PCS	Radiation Therapy @ Central and Peripheral Nervous System @ Other Radiation			Therapeutic or Preventive Procedure
C2530876	ICD10PCS	Radiation Therapy @ Central and Peripheral Nervous System @ Other Radiation @ Brain			Therapeutic or Preventive Procedure
C2530879	ICD10PCS	Radiation Therapy @ Central and Peripheral Nervous System @ Other Radiation @ Brain @ Hyperthermia			Therapeutic or Preventive Procedure
C2530883	ICD10PCS	Radiation Therapy @ Central and Peripheral Nervous System @ Other Radiation @ Brain Stem			Therapeutic or Preventive Procedure
C2530890	ICD10PCS	Radiation Therapy @ Central and Peripheral Nervous System @ Other Radiation @ Spinal Cord			Therapeutic or Preventive Procedure
C2530897	ICD10PCS	Radiation Therapy @ Central and Peripheral Nervous System @ Other Radiation @ Peripheral Nerve			Therapeutic or Preventive Procedure
C2530906	ICD10PCS	Radiation Therapy @ Lymphatic and Hematologic System @ Beam Radiation @ Bone Marrow			Therapeutic or Preventive Procedure
C2530915	ICD10PCS	Radiation Therapy @ Lymphatic and Hematologic System @ Beam Radiation @ Bone Marrow @ Neutrons			Therapeutic or Preventive Procedure
C2530919	ICD10PCS	Radiation Therapy @ Lymphatic and Hematologic System @ Beam Radiation @ Thymus			Therapeutic or Preventive Procedure
C2530928	ICD10PCS	Radiation Therapy @ Lymphatic and Hematologic System @ Beam Radiation @ Thymus @ Neutrons			Therapeutic or Preventive Procedure
C2530929	ICD10PCS	Radiation Therapy @ Lymphatic and Hematologic System @ Beam Radiation @ Thymus @ Neutrons @ None			Therapeutic or Preventive Procedure
C2530930	ICD10PCS	Radiation Therapy @ Lymphatic and Hematologic System @ Beam Radiation @ Thymus @ Neutron Capture			Therapeutic or Preventive Procedure
C2530932	ICD10PCS	Radiation Therapy @ Lymphatic and Hematologic System @ Beam Radiation @ Spleen			Therapeutic or Preventive Procedure
C2530941	ICD10PCS	Radiation Therapy @ Lymphatic and Hematologic System @ Beam Radiation @ Spleen @ Neutrons			Therapeutic or Preventive Procedure
C2530942	ICD10PCS	Radiation Therapy @ Lymphatic and Hematologic System @ Beam Radiation @ Spleen @ Neutrons @ None			Therapeutic or Preventive Procedure
C2530943	ICD10PCS	Radiation Therapy @ Lymphatic and Hematologic System @ Beam Radiation @ Spleen @ Neutron Capture			Therapeutic or Preventive Procedure
C2530945	ICD10PCS	Radiation Therapy @ Lymphatic and Hematologic System @ Beam Radiation @ Lymphatics, Neck			Therapeutic or Preventive Procedure
C2530954	ICD10PCS	Radiation Therapy @ Lymphatic and Hematologic System @ Beam Radiation @ Lymphatics, Neck @ Neutrons			Therapeutic or Preventive Procedure
C2530958	ICD10PCS	Radiation Therapy @ Lymphatic and Hematologic System @ Beam Radiation @ Lymphatics, Axillary			Therapeutic or Preventive Procedure
C2530967	ICD10PCS	Radiation Therapy @ Lymphatic and Hematologic System @ Beam Radiation @ Lymphatics, Axillary @ Neutrons			Therapeutic or Preventive Procedure
C2530971	ICD10PCS	Radiation Therapy @ Lymphatic and Hematologic System @ Beam Radiation @ Lymphatics, Thorax			Therapeutic or Preventive Procedure
C2530980	ICD10PCS	Radiation Therapy @ Lymphatic and Hematologic System @ Beam Radiation @ Lymphatics, Thorax @ Neutrons			Therapeutic or Preventive Procedure
C2530984	ICD10PCS	Radiation Therapy @ Lymphatic and Hematologic System @ Beam Radiation @ Lymphatics, Abdomen			Therapeutic or Preventive Procedure
C2530993	ICD10PCS	Radiation Therapy @ Lymphatic and Hematologic System @ Beam Radiation @ Lymphatics, Abdomen @ Neutrons			Therapeutic or Preventive Procedure
C2530997	ICD10PCS	Radiation Therapy @ Lymphatic and Hematologic System @ Beam Radiation @ Lymphatics, Pelvis			Therapeutic or Preventive Procedure
C2531006	ICD10PCS	Radiation Therapy @ Lymphatic and Hematologic System @ Beam Radiation @ Lymphatics, Pelvis @ Neutrons			Therapeutic or Preventive Procedure
C2531010	ICD10PCS	Radiation Therapy @ Lymphatic and Hematologic System @ Beam Radiation @ Lymphatics, Inguinal			Therapeutic or Preventive Procedure
C2531019	ICD10PCS	Radiation Therapy @ Lymphatic and Hematologic System @ Beam Radiation @ Lymphatics, Inguinal @ Neutrons			Therapeutic or Preventive Procedure
C2531023	ICD10PCS	Radiation Therapy @ Lymphatic and Hematologic System @ Beam Radiation @ Bone Marrow @ Electrons			Therapeutic or Preventive Procedure
C2531025	ICD10PCS	Radiation Therapy @ Lymphatic and Hematologic System @ Beam Radiation @ Thymus @ Electrons			Therapeutic or Preventive Procedure
C2531026	ICD10PCS	Radiation Therapy @ Lymphatic and Hematologic System @ Beam Radiation @ Thymus @ Electrons @ None			Therapeutic or Preventive Procedure
C2531027	ICD10PCS	Radiation Therapy @ Lymphatic and Hematologic System @ Beam Radiation @ Spleen @ Electrons			Therapeutic or Preventive Procedure
C2531028	ICD10PCS	Radiation Therapy @ Lymphatic and Hematologic System @ Beam Radiation @ Spleen @ Electrons @ None			Therapeutic or Preventive Procedure
C2531029	ICD10PCS	Radiation Therapy @ Lymphatic and Hematologic System @ Beam Radiation @ Lymphatics, Neck @ Electrons			Therapeutic or Preventive Procedure
C2531031	ICD10PCS	Radiation Therapy @ Lymphatic and Hematologic System @ Beam Radiation @ Lymphatics, Axillary @ Electrons			Therapeutic or Preventive Procedure
C2531033	ICD10PCS	Radiation Therapy @ Lymphatic and Hematologic System @ Beam Radiation @ Lymphatics, Thorax @ Electrons			Therapeutic or Preventive Procedure
C2531035	ICD10PCS	Radiation Therapy @ Lymphatic and Hematologic System @ Beam Radiation @ Lymphatics, Abdomen @ Electrons			Therapeutic or Preventive Procedure
C2531037	ICD10PCS	Radiation Therapy @ Lymphatic and Hematologic System @ Beam Radiation @ Lymphatics, Pelvis @ Electrons			Therapeutic or Preventive Procedure
C2531039	ICD10PCS	Radiation Therapy @ Lymphatic and Hematologic System @ Beam Radiation @ Lymphatics, Inguinal @ Electrons			Therapeutic or Preventive Procedure
C2531242	ICD10PCS	Radiation Therapy @ Lymphatic and Hematologic System @ Other Radiation @ Bone Marrow			Therapeutic or Preventive Procedure
C2531243	ICD10PCS	Radiation Therapy @ Lymphatic and Hematologic System @ Other Radiation @ Bone Marrow @ Hyperthermia			Therapeutic or Preventive Procedure
C2531247	ICD10PCS	Radiation Therapy @ Lymphatic and Hematologic System @ Other Radiation @ Thymus			Therapeutic or Preventive Procedure
C2531248	ICD10PCS	Radiation Therapy @ Lymphatic and Hematologic System @ Other Radiation @ Thymus @ Hyperthermia			Therapeutic or Preventive Procedure
C2531249	ICD10PCS	Radiation Therapy @ Lymphatic and Hematologic System @ Other Radiation @ Thymus @ Hyperthermia @ None			Therapeutic or Preventive Procedure
C2531252	ICD10PCS	Radiation Therapy @ Lymphatic and Hematologic System @ Other Radiation @ Spleen			Therapeutic or Preventive Procedure
C2531253	ICD10PCS	Radiation Therapy @ Lymphatic and Hematologic System @ Other Radiation @ Spleen @ Hyperthermia			Therapeutic or Preventive Procedure
C2531254	ICD10PCS	Radiation Therapy @ Lymphatic and Hematologic System @ Other Radiation @ Spleen @ Hyperthermia @ None			Therapeutic or Preventive Procedure
C2531257	ICD10PCS	Radiation Therapy @ Lymphatic and Hematologic System @ Other Radiation @ Lymphatics, Neck			Therapeutic or Preventive Procedure
C2531258	ICD10PCS	Radiation Therapy @ Lymphatic and Hematologic System @ Other Radiation @ Lymphatics, Neck @ Hyperthermia			Therapeutic or Preventive Procedure
C2531262	ICD10PCS	Radiation Therapy @ Lymphatic and Hematologic System @ Other Radiation @ Lymphatics, Axillary			Therapeutic or Preventive Procedure
C2531263	ICD10PCS	Radiation Therapy @ Lymphatic and Hematologic System @ Other Radiation @ Lymphatics, Axillary @ Hyperthermia			Therapeutic or Preventive Procedure
C2531267	ICD10PCS	Radiation Therapy @ Lymphatic and Hematologic System @ Other Radiation @ Lymphatics, Thorax			Therapeutic or Preventive Procedure
C2531268	ICD10PCS	Radiation Therapy @ Lymphatic and Hematologic System @ Other Radiation @ Lymphatics, Thorax @ Hyperthermia			Therapeutic or Preventive Procedure
C2531272	ICD10PCS	Radiation Therapy @ Lymphatic and Hematologic System @ Other Radiation @ Lymphatics, Abdomen			Therapeutic or Preventive Procedure
C2531273	ICD10PCS	Radiation Therapy @ Lymphatic and Hematologic System @ Other Radiation @ Lymphatics, Abdomen @ Hyperthermia			Therapeutic or Preventive Procedure
C2531277	ICD10PCS	Radiation Therapy @ Lymphatic and Hematologic System @ Other Radiation @ Lymphatics, Pelvis			Therapeutic or Preventive Procedure
C2531278	ICD10PCS	Radiation Therapy @ Lymphatic and Hematologic System @ Other Radiation @ Lymphatics, Pelvis @ Hyperthermia			Therapeutic or Preventive Procedure
C2531282	ICD10PCS	Radiation Therapy @ Lymphatic and Hematologic System @ Other Radiation @ Lymphatics, Inguinal			Therapeutic or Preventive Procedure
C2531283	ICD10PCS	Radiation Therapy @ Lymphatic and Hematologic System @ Other Radiation @ Lymphatics, Inguinal @ Hyperthermia			Therapeutic or Preventive Procedure
C2531290	ICD10PCS	Radiation Therapy @ Eye @ Beam Radiation @ Eye @ Photons <1 MeV			Therapeutic or Preventive Procedure
C2531291	ICD10PCS	Radiation Therapy @ Eye @ Beam Radiation @ Eye @ Photons <1 MeV @ None			Therapeutic or Preventive Procedure
C2531292	ICD10PCS	Radiation Therapy @ Eye @ Beam Radiation @ Eye @ Photons 1 - 10 MeV			Therapeutic or Preventive Procedure
C2531294	ICD10PCS	Radiation Therapy @ Eye @ Beam Radiation @ Eye @ Photons >10 MeV			Therapeutic or Preventive Procedure
C2531295	ICD10PCS	Radiation Therapy @ Eye @ Beam Radiation @ Eye @ Photons >10 MeV @ None			Therapeutic or Preventive Procedure
C2531296	ICD10PCS	Radiation Therapy @ Eye @ Beam Radiation @ Eye @ Heavy Particles (Protons,Ions)			Therapeutic or Preventive Procedure
C2531299	ICD10PCS	Radiation Therapy @ Eye @ Beam Radiation @ Eye @ Neutrons @ None			Therapeutic or Preventive Procedure
C2531300	ICD10PCS	Radiation Therapy @ Eye @ Beam Radiation @ Eye @ Neutron Capture			Therapeutic or Preventive Procedure
C2531301	ICD10PCS	Radiation Therapy @ Eye @ Beam Radiation @ Eye @ Neutron Capture @ None			Therapeutic or Preventive Procedure
C2531303	ICD10PCS	Radiation Therapy @ Eye @ Beam Radiation @ Eye @ Electrons @ None			Therapeutic or Preventive Procedure
C2531333	ICD10PCS	Radiation Therapy @ Eye @ Other Radiation @ Eye @ Hyperthermia @ None			Therapeutic or Preventive Procedure
C2531337	ICD10PCS	Radiation Therapy @ Ear, Nose, Mouth and Throat @ Beam Radiation			Therapeutic or Preventive Procedure
C2531338	ICD10PCS	Radiation Therapy @ Ear, Nose, Mouth and Throat @ Beam Radiation @ Ear			Therapeutic or Preventive Procedure
C2531347	ICD10PCS	Radiation Therapy @ Ear, Nose, Mouth and Throat @ Beam Radiation @ Ear @ Neutrons			Therapeutic or Preventive Procedure
C2531351	ICD10PCS	Radiation Therapy @ Ear, Nose, Mouth and Throat @ Beam Radiation @ Nose			Therapeutic or Preventive Procedure
C2531360	ICD10PCS	Radiation Therapy @ Ear, Nose, Mouth and Throat @ Beam Radiation @ Nose @ Neutrons			Therapeutic or Preventive Procedure
C2531364	ICD10PCS	Radiation Therapy @ Ear, Nose, Mouth and Throat @ Beam Radiation @ Hypopharynx			Therapeutic or Preventive Procedure
C2531373	ICD10PCS	Radiation Therapy @ Ear, Nose, Mouth and Throat @ Beam Radiation @ Hypopharynx @ Neutrons			Therapeutic or Preventive Procedure
C2531377	ICD10PCS	Radiation Therapy @ Ear, Nose, Mouth and Throat @ Beam Radiation @ Mouth			Therapeutic or Preventive Procedure
C2531386	ICD10PCS	Radiation Therapy @ Ear, Nose, Mouth and Throat @ Beam Radiation @ Mouth @ Neutrons			Therapeutic or Preventive Procedure
C2531390	ICD10PCS	Radiation Therapy @ Ear, Nose, Mouth and Throat @ Beam Radiation @ Tongue			Therapeutic or Preventive Procedure
C2531399	ICD10PCS	Radiation Therapy @ Ear, Nose, Mouth and Throat @ Beam Radiation @ Tongue @ Neutrons			Therapeutic or Preventive Procedure
C2531403	ICD10PCS	Radiation Therapy @ Ear, Nose, Mouth and Throat @ Beam Radiation @ Salivary Glands			Therapeutic or Preventive Procedure
C2531416	ICD10PCS	Radiation Therapy @ Ear, Nose, Mouth and Throat @ Beam Radiation @ Sinuses			Therapeutic or Preventive Procedure
C2531425	ICD10PCS	Radiation Therapy @ Ear, Nose, Mouth and Throat @ Beam Radiation @ Sinuses @ Neutrons			Therapeutic or Preventive Procedure
C2531429	ICD10PCS	Radiation Therapy @ Ear, Nose, Mouth and Throat @ Beam Radiation @ Hard Palate			Therapeutic or Preventive Procedure
C2531442	ICD10PCS	Radiation Therapy @ Ear, Nose, Mouth and Throat @ Beam Radiation @ Soft Palate			Therapeutic or Preventive Procedure
C2531455	ICD10PCS	Radiation Therapy @ Ear, Nose, Mouth and Throat @ Beam Radiation @ Larynx			Therapeutic or Preventive Procedure
C2531464	ICD10PCS	Radiation Therapy @ Ear, Nose, Mouth and Throat @ Beam Radiation @ Larynx @ Neutrons			Therapeutic or Preventive Procedure
C2531468	ICD10PCS	Radiation Therapy @ Ear, Nose, Mouth and Throat @ Beam Radiation @ Nasopharynx			Therapeutic or Preventive Procedure
C2531477	ICD10PCS	Radiation Therapy @ Ear, Nose, Mouth and Throat @ Beam Radiation @ Nasopharynx @ Neutrons			Therapeutic or Preventive Procedure
C2531481	ICD10PCS	Radiation Therapy @ Ear, Nose, Mouth and Throat @ Beam Radiation @ Oropharynx			Therapeutic or Preventive Procedure
C2531490	ICD10PCS	Radiation Therapy @ Ear, Nose, Mouth and Throat @ Beam Radiation @ Oropharynx @ Neutrons			Therapeutic or Preventive Procedure
C2531494	ICD10PCS	Radiation Therapy @ Ear, Nose, Mouth and Throat @ Beam Radiation @ Ear @ Electrons			Therapeutic or Preventive Procedure
C2531496	ICD10PCS	Radiation Therapy @ Ear, Nose, Mouth and Throat @ Beam Radiation @ Nose @ Electrons			Therapeutic or Preventive Procedure
C2531498	ICD10PCS	Radiation Therapy @ Ear, Nose, Mouth and Throat @ Beam Radiation @ Hypopharynx @ Electrons			Therapeutic or Preventive Procedure
C2531500	ICD10PCS	Radiation Therapy @ Ear, Nose, Mouth and Throat @ Beam Radiation @ Mouth @ Electrons			Therapeutic or Preventive Procedure
C2531502	ICD10PCS	Radiation Therapy @ Ear, Nose, Mouth and Throat @ Beam Radiation @ Tongue @ Electrons			Therapeutic or Preventive Procedure
C2531506	ICD10PCS	Radiation Therapy @ Ear, Nose, Mouth and Throat @ Beam Radiation @ Sinuses @ Electrons			Therapeutic or Preventive Procedure
C2531512	ICD10PCS	Radiation Therapy @ Ear, Nose, Mouth and Throat @ Beam Radiation @ Larynx @ Electrons			Therapeutic or Preventive Procedure
C2531514	ICD10PCS	Radiation Therapy @ Ear, Nose, Mouth and Throat @ Beam Radiation @ Nasopharynx @ Electrons			Therapeutic or Preventive Procedure
C2531516	ICD10PCS	Radiation Therapy @ Ear, Nose, Mouth and Throat @ Beam Radiation @ Oropharynx @ Electrons			Therapeutic or Preventive Procedure
C2531777	ICD10PCS	Radiation Therapy @ Ear, Nose, Mouth and Throat @ Other Radiation			Therapeutic or Preventive Procedure
C2531778	ICD10PCS	Radiation Therapy @ Ear, Nose, Mouth and Throat @ Other Radiation @ Ear			Therapeutic or Preventive Procedure
C2531781	ICD10PCS	Radiation Therapy @ Ear, Nose, Mouth and Throat @ Other Radiation @ Ear @ Hyperthermia			Therapeutic or Preventive Procedure
C2531785	ICD10PCS	Radiation Therapy @ Ear, Nose, Mouth and Throat @ Other Radiation @ Nose			Therapeutic or Preventive Procedure
C2531788	ICD10PCS	Radiation Therapy @ Ear, Nose, Mouth and Throat @ Other Radiation @ Nose @ Hyperthermia			Therapeutic or Preventive Procedure
C2531792	ICD10PCS	Radiation Therapy @ Ear, Nose, Mouth and Throat @ Other Radiation @ Tongue			Therapeutic or Preventive Procedure
C2531795	ICD10PCS	Radiation Therapy @ Ear, Nose, Mouth and Throat @ Other Radiation @ Tongue @ Hyperthermia			Therapeutic or Preventive Procedure
C2531799	ICD10PCS	Radiation Therapy @ Ear, Nose, Mouth and Throat @ Other Radiation @ Salivary Glands			Therapeutic or Preventive Procedure
C2531806	ICD10PCS	Radiation Therapy @ Ear, Nose, Mouth and Throat @ Other Radiation @ Sinuses			Therapeutic or Preventive Procedure
C2531809	ICD10PCS	Radiation Therapy @ Ear, Nose, Mouth and Throat @ Other Radiation @ Sinuses @ Hyperthermia			Therapeutic or Preventive Procedure
C2531813	ICD10PCS	Radiation Therapy @ Ear, Nose, Mouth and Throat @ Other Radiation @ Hard Palate			Therapeutic or Preventive Procedure
C2531820	ICD10PCS	Radiation Therapy @ Ear, Nose, Mouth and Throat @ Other Radiation @ Soft Palate			Therapeutic or Preventive Procedure
C2531827	ICD10PCS	Radiation Therapy @ Ear, Nose, Mouth and Throat @ Other Radiation @ Hypopharynx			Therapeutic or Preventive Procedure
C2531830	ICD10PCS	Radiation Therapy @ Ear, Nose, Mouth and Throat @ Other Radiation @ Hypopharynx @ Hyperthermia			Therapeutic or Preventive Procedure
C2531832	ICD10PCS	Radiation Therapy @ Ear, Nose, Mouth and Throat @ Other Radiation @ Oropharynx			Therapeutic or Preventive Procedure
C2531835	ICD10PCS	Radiation Therapy @ Ear, Nose, Mouth and Throat @ Other Radiation @ Oropharynx @ Hyperthermia			Therapeutic or Preventive Procedure
C2531837	ICD10PCS	Radiation Therapy @ Ear, Nose, Mouth and Throat @ Other Radiation @ Mouth			Therapeutic or Preventive Procedure
C2531840	ICD10PCS	Radiation Therapy @ Ear, Nose, Mouth and Throat @ Other Radiation @ Mouth @ Hyperthermia			Therapeutic or Preventive Procedure
C2531846	ICD10PCS	Radiation Therapy @ Ear, Nose, Mouth and Throat @ Other Radiation @ Larynx			Therapeutic or Preventive Procedure
C2531849	ICD10PCS	Radiation Therapy @ Ear, Nose, Mouth and Throat @ Other Radiation @ Larynx @ Hyperthermia			Therapeutic or Preventive Procedure
C2531855	ICD10PCS	Radiation Therapy @ Ear, Nose, Mouth and Throat @ Other Radiation @ Nasopharynx			Therapeutic or Preventive Procedure
C2531858	ICD10PCS	Radiation Therapy @ Ear, Nose, Mouth and Throat @ Other Radiation @ Nasopharynx @ Hyperthermia			Therapeutic or Preventive Procedure
C2531864	ICD10PCS	Radiation Therapy @ Ear, Nose, Mouth and Throat @ Other Radiation @ Pharynx			Therapeutic or Preventive Procedure
C2531872	ICD10PCS	Radiation Therapy @ Respiratory System @ Beam Radiation @ Trachea @ Photons <1 MeV			Therapeutic or Preventive Procedure
C2531876	ICD10PCS	Radiation Therapy @ Respiratory System @ Beam Radiation @ Trachea @ Photons >10 MeV			Therapeutic or Preventive Procedure
C2531880	ICD10PCS	Radiation Therapy @ Respiratory System @ Beam Radiation @ Trachea @ Neutrons			Therapeutic or Preventive Procedure
C2531881	ICD10PCS	Radiation Therapy @ Respiratory System @ Beam Radiation @ Trachea @ Neutrons @ None			Therapeutic or Preventive Procedure
C2531882	ICD10PCS	Radiation Therapy @ Respiratory System @ Beam Radiation @ Trachea @ Neutron Capture			Therapeutic or Preventive Procedure
C2531883	ICD10PCS	Radiation Therapy @ Respiratory System @ Beam Radiation @ Trachea @ Neutron Capture @ None			Therapeutic or Preventive Procedure
C2531885	ICD10PCS	Radiation Therapy @ Respiratory System @ Beam Radiation @ Bronchus @ Photons <1 MeV			Therapeutic or Preventive Procedure
C2531889	ICD10PCS	Radiation Therapy @ Respiratory System @ Beam Radiation @ Bronchus @ Photons >10 MeV			Therapeutic or Preventive Procedure
C2531893	ICD10PCS	Radiation Therapy @ Respiratory System @ Beam Radiation @ Bronchus @ Neutrons			Therapeutic or Preventive Procedure
C2531894	ICD10PCS	Radiation Therapy @ Respiratory System @ Beam Radiation @ Bronchus @ Neutrons @ None			Therapeutic or Preventive Procedure
C2531895	ICD10PCS	Radiation Therapy @ Respiratory System @ Beam Radiation @ Bronchus @ Neutron Capture			Therapeutic or Preventive Procedure
C2531896	ICD10PCS	Radiation Therapy @ Respiratory System @ Beam Radiation @ Bronchus @ Neutron Capture @ None			Therapeutic or Preventive Procedure
C2531898	ICD10PCS	Radiation Therapy @ Respiratory System @ Beam Radiation @ Lung @ Photons <1 MeV			Therapeutic or Preventive Procedure
C2531902	ICD10PCS	Radiation Therapy @ Respiratory System @ Beam Radiation @ Lung @ Photons >10 MeV			Therapeutic or Preventive Procedure
C2531906	ICD10PCS	Radiation Therapy @ Respiratory System @ Beam Radiation @ Lung @ Neutrons			Therapeutic or Preventive Procedure
C2531907	ICD10PCS	Radiation Therapy @ Respiratory System @ Beam Radiation @ Lung @ Neutrons @ None			Therapeutic or Preventive Procedure
C2531908	ICD10PCS	Radiation Therapy @ Respiratory System @ Beam Radiation @ Lung @ Neutron Capture			Therapeutic or Preventive Procedure
C2531909	ICD10PCS	Radiation Therapy @ Respiratory System @ Beam Radiation @ Lung @ Neutron Capture @ None			Therapeutic or Preventive Procedure
C2531911	ICD10PCS	Radiation Therapy @ Respiratory System @ Beam Radiation @ Pleura @ Photons <1 MeV			Therapeutic or Preventive Procedure
C2531915	ICD10PCS	Radiation Therapy @ Respiratory System @ Beam Radiation @ Pleura @ Photons >10 MeV			Therapeutic or Preventive Procedure
C2531919	ICD10PCS	Radiation Therapy @ Respiratory System @ Beam Radiation @ Pleura @ Neutrons			Therapeutic or Preventive Procedure
C2531920	ICD10PCS	Radiation Therapy @ Respiratory System @ Beam Radiation @ Pleura @ Neutrons @ None			Therapeutic or Preventive Procedure
C2531921	ICD10PCS	Radiation Therapy @ Respiratory System @ Beam Radiation @ Pleura @ Neutron Capture			Therapeutic or Preventive Procedure
C2531922	ICD10PCS	Radiation Therapy @ Respiratory System @ Beam Radiation @ Pleura @ Neutron Capture @ None			Therapeutic or Preventive Procedure
C2531924	ICD10PCS	Radiation Therapy @ Respiratory System @ Beam Radiation @ Mediastinum @ Photons <1 MeV			Therapeutic or Preventive Procedure
C2531928	ICD10PCS	Radiation Therapy @ Respiratory System @ Beam Radiation @ Mediastinum @ Photons >10 MeV			Therapeutic or Preventive Procedure
C2531932	ICD10PCS	Radiation Therapy @ Respiratory System @ Beam Radiation @ Mediastinum @ Neutrons			Therapeutic or Preventive Procedure
C2531933	ICD10PCS	Radiation Therapy @ Respiratory System @ Beam Radiation @ Mediastinum @ Neutrons @ None			Therapeutic or Preventive Procedure
C2531934	ICD10PCS	Radiation Therapy @ Respiratory System @ Beam Radiation @ Mediastinum @ Neutron Capture			Therapeutic or Preventive Procedure
C2531935	ICD10PCS	Radiation Therapy @ Respiratory System @ Beam Radiation @ Mediastinum @ Neutron Capture @ None			Therapeutic or Preventive Procedure
C2531936	ICD10PCS	Radiation Therapy @ Respiratory System @ Beam Radiation @ Chest Wall			Therapeutic or Preventive Procedure
C2531945	ICD10PCS	Radiation Therapy @ Respiratory System @ Beam Radiation @ Chest Wall @ Neutrons			Therapeutic or Preventive Procedure
C2531946	ICD10PCS	Radiation Therapy @ Respiratory System @ Beam Radiation @ Chest Wall @ Neutrons @ None			Therapeutic or Preventive Procedure
C2531947	ICD10PCS	Radiation Therapy @ Respiratory System @ Beam Radiation @ Chest Wall @ Neutron Capture			Therapeutic or Preventive Procedure
C2531950	ICD10PCS	Radiation Therapy @ Respiratory System @ Beam Radiation @ Diaphragm @ Photons <1 MeV			Therapeutic or Preventive Procedure
C2531954	ICD10PCS	Radiation Therapy @ Respiratory System @ Beam Radiation @ Diaphragm @ Photons >10 MeV			Therapeutic or Preventive Procedure
C2531958	ICD10PCS	Radiation Therapy @ Respiratory System @ Beam Radiation @ Diaphragm @ Neutrons			Therapeutic or Preventive Procedure
C2531959	ICD10PCS	Radiation Therapy @ Respiratory System @ Beam Radiation @ Diaphragm @ Neutrons @ None			Therapeutic or Preventive Procedure
C2531960	ICD10PCS	Radiation Therapy @ Respiratory System @ Beam Radiation @ Diaphragm @ Neutron Capture			Therapeutic or Preventive Procedure
C2531961	ICD10PCS	Radiation Therapy @ Respiratory System @ Beam Radiation @ Diaphragm @ Neutron Capture @ None			Therapeutic or Preventive Procedure
C2531962	ICD10PCS	Radiation Therapy @ Respiratory System @ Beam Radiation @ Trachea @ Electrons			Therapeutic or Preventive Procedure
C2531963	ICD10PCS	Radiation Therapy @ Respiratory System @ Beam Radiation @ Trachea @ Electrons @ None			Therapeutic or Preventive Procedure
C2531964	ICD10PCS	Radiation Therapy @ Respiratory System @ Beam Radiation @ Bronchus @ Electrons			Therapeutic or Preventive Procedure
C2531965	ICD10PCS	Radiation Therapy @ Respiratory System @ Beam Radiation @ Bronchus @ Electrons @ None			Therapeutic or Preventive Procedure
C2531966	ICD10PCS	Radiation Therapy @ Respiratory System @ Beam Radiation @ Lung @ Electrons			Therapeutic or Preventive Procedure
C2531967	ICD10PCS	Radiation Therapy @ Respiratory System @ Beam Radiation @ Lung @ Electrons @ None			Therapeutic or Preventive Procedure
C2531968	ICD10PCS	Radiation Therapy @ Respiratory System @ Beam Radiation @ Pleura @ Electrons			Therapeutic or Preventive Procedure
C2531969	ICD10PCS	Radiation Therapy @ Respiratory System @ Beam Radiation @ Pleura @ Electrons @ None			Therapeutic or Preventive Procedure
C2531970	ICD10PCS	Radiation Therapy @ Respiratory System @ Beam Radiation @ Mediastinum @ Electrons			Therapeutic or Preventive Procedure
C2531971	ICD10PCS	Radiation Therapy @ Respiratory System @ Beam Radiation @ Mediastinum @ Electrons @ None			Therapeutic or Preventive Procedure
C2531972	ICD10PCS	Radiation Therapy @ Respiratory System @ Beam Radiation @ Chest Wall @ Electrons			Therapeutic or Preventive Procedure
C2531973	ICD10PCS	Radiation Therapy @ Respiratory System @ Beam Radiation @ Chest Wall @ Electrons @ None			Therapeutic or Preventive Procedure
C2531974	ICD10PCS	Radiation Therapy @ Respiratory System @ Beam Radiation @ Diaphragm @ Electrons			Therapeutic or Preventive Procedure
C2531975	ICD10PCS	Radiation Therapy @ Respiratory System @ Beam Radiation @ Diaphragm @ Electrons @ None			Therapeutic or Preventive Procedure
C2532136	ICD10PCS	Radiation Therapy @ Respiratory System @ Other Radiation @ Trachea @ Hyperthermia			Therapeutic or Preventive Procedure
C2532137	ICD10PCS	Radiation Therapy @ Respiratory System @ Other Radiation @ Trachea @ Hyperthermia @ None			Therapeutic or Preventive Procedure
C2532143	ICD10PCS	Radiation Therapy @ Respiratory System @ Other Radiation @ Bronchus @ Hyperthermia			Therapeutic or Preventive Procedure
C2532144	ICD10PCS	Radiation Therapy @ Respiratory System @ Other Radiation @ Bronchus @ Hyperthermia @ None			Therapeutic or Preventive Procedure
C2532150	ICD10PCS	Radiation Therapy @ Respiratory System @ Other Radiation @ Lung @ Hyperthermia			Therapeutic or Preventive Procedure
C2532151	ICD10PCS	Radiation Therapy @ Respiratory System @ Other Radiation @ Lung @ Hyperthermia @ None			Therapeutic or Preventive Procedure
C2532157	ICD10PCS	Radiation Therapy @ Respiratory System @ Other Radiation @ Pleura @ Hyperthermia			Therapeutic or Preventive Procedure
C2532158	ICD10PCS	Radiation Therapy @ Respiratory System @ Other Radiation @ Pleura @ Hyperthermia @ None			Therapeutic or Preventive Procedure
C2532164	ICD10PCS	Radiation Therapy @ Respiratory System @ Other Radiation @ Mediastinum @ Hyperthermia			Therapeutic or Preventive Procedure
C2532165	ICD10PCS	Radiation Therapy @ Respiratory System @ Other Radiation @ Mediastinum @ Hyperthermia @ None			Therapeutic or Preventive Procedure
C2532168	ICD10PCS	Radiation Therapy @ Respiratory System @ Other Radiation @ Chest Wall			Therapeutic or Preventive Procedure
C2532171	ICD10PCS	Radiation Therapy @ Respiratory System @ Other Radiation @ Chest Wall @ Hyperthermia			Therapeutic or Preventive Procedure
C2532172	ICD10PCS	Radiation Therapy @ Respiratory System @ Other Radiation @ Chest Wall @ Hyperthermia @ None			Therapeutic or Preventive Procedure
C2532178	ICD10PCS	Radiation Therapy @ Respiratory System @ Other Radiation @ Diaphragm @ Hyperthermia			Therapeutic or Preventive Procedure
C2532179	ICD10PCS	Radiation Therapy @ Respiratory System @ Other Radiation @ Diaphragm @ Hyperthermia @ None			Therapeutic or Preventive Procedure
C2532185	ICD10PCS	Radiation Therapy @ Gastrointestinal System @ Beam Radiation @ Esophagus @ Photons <1 MeV			Therapeutic or Preventive Procedure
C2532189	ICD10PCS	Radiation Therapy @ Gastrointestinal System @ Beam Radiation @ Esophagus @ Photons >10 MeV			Therapeutic or Preventive Procedure
C2532193	ICD10PCS	Radiation Therapy @ Gastrointestinal System @ Beam Radiation @ Esophagus @ Neutrons			Therapeutic or Preventive Procedure
C2532194	ICD10PCS	Radiation Therapy @ Gastrointestinal System @ Beam Radiation @ Esophagus @ Neutrons @ None			Therapeutic or Preventive Procedure
C2532195	ICD10PCS	Radiation Therapy @ Gastrointestinal System @ Beam Radiation @ Esophagus @ Neutron Capture			Therapeutic or Preventive Procedure
C2532196	ICD10PCS	Radiation Therapy @ Gastrointestinal System @ Beam Radiation @ Esophagus @ Neutron Capture @ None			Therapeutic or Preventive Procedure
C2532198	ICD10PCS	Radiation Therapy @ Gastrointestinal System @ Beam Radiation @ Stomach @ Photons <1 MeV			Therapeutic or Preventive Procedure
C2532202	ICD10PCS	Radiation Therapy @ Gastrointestinal System @ Beam Radiation @ Stomach @ Photons >10 MeV			Therapeutic or Preventive Procedure
C2532206	ICD10PCS	Radiation Therapy @ Gastrointestinal System @ Beam Radiation @ Stomach @ Neutrons			Therapeutic or Preventive Procedure
C2532207	ICD10PCS	Radiation Therapy @ Gastrointestinal System @ Beam Radiation @ Stomach @ Neutrons @ None			Therapeutic or Preventive Procedure
C2532208	ICD10PCS	Radiation Therapy @ Gastrointestinal System @ Beam Radiation @ Stomach @ Neutron Capture			Therapeutic or Preventive Procedure
C2532209	ICD10PCS	Radiation Therapy @ Gastrointestinal System @ Beam Radiation @ Stomach @ Neutron Capture @ None			Therapeutic or Preventive Procedure
C2532211	ICD10PCS	Radiation Therapy @ Gastrointestinal System @ Beam Radiation @ Duodenum @ Photons <1 MeV			Therapeutic or Preventive Procedure
C2532215	ICD10PCS	Radiation Therapy @ Gastrointestinal System @ Beam Radiation @ Duodenum @ Photons >10 MeV			Therapeutic or Preventive Procedure
C2532219	ICD10PCS	Radiation Therapy @ Gastrointestinal System @ Beam Radiation @ Duodenum @ Neutrons			Therapeutic or Preventive Procedure
C2532220	ICD10PCS	Radiation Therapy @ Gastrointestinal System @ Beam Radiation @ Duodenum @ Neutrons @ None			Therapeutic or Preventive Procedure
C2532221	ICD10PCS	Radiation Therapy @ Gastrointestinal System @ Beam Radiation @ Duodenum @ Neutron Capture			Therapeutic or Preventive Procedure
C2532222	ICD10PCS	Radiation Therapy @ Gastrointestinal System @ Beam Radiation @ Duodenum @ Neutron Capture @ None			Therapeutic or Preventive Procedure
C2532224	ICD10PCS	Radiation Therapy @ Gastrointestinal System @ Beam Radiation @ Jejunum @ Photons <1 MeV			Therapeutic or Preventive Procedure
C2532228	ICD10PCS	Radiation Therapy @ Gastrointestinal System @ Beam Radiation @ Jejunum @ Photons >10 MeV			Therapeutic or Preventive Procedure
C2532232	ICD10PCS	Radiation Therapy @ Gastrointestinal System @ Beam Radiation @ Jejunum @ Neutrons			Therapeutic or Preventive Procedure
C2532233	ICD10PCS	Radiation Therapy @ Gastrointestinal System @ Beam Radiation @ Jejunum @ Neutrons @ None			Therapeutic or Preventive Procedure
C2532234	ICD10PCS	Radiation Therapy @ Gastrointestinal System @ Beam Radiation @ Jejunum @ Neutron Capture			Therapeutic or Preventive Procedure
C2532235	ICD10PCS	Radiation Therapy @ Gastrointestinal System @ Beam Radiation @ Jejunum @ Neutron Capture @ None			Therapeutic or Preventive Procedure
C2532237	ICD10PCS	Radiation Therapy @ Gastrointestinal System @ Beam Radiation @ Ileum @ Photons <1 MeV			Therapeutic or Preventive Procedure
C2532241	ICD10PCS	Radiation Therapy @ Gastrointestinal System @ Beam Radiation @ Ileum @ Photons >10 MeV			Therapeutic or Preventive Procedure
C2532245	ICD10PCS	Radiation Therapy @ Gastrointestinal System @ Beam Radiation @ Ileum @ Neutrons			Therapeutic or Preventive Procedure
C2532246	ICD10PCS	Radiation Therapy @ Gastrointestinal System @ Beam Radiation @ Ileum @ Neutrons @ None			Therapeutic or Preventive Procedure
C2532247	ICD10PCS	Radiation Therapy @ Gastrointestinal System @ Beam Radiation @ Ileum @ Neutron Capture			Therapeutic or Preventive Procedure
C2532248	ICD10PCS	Radiation Therapy @ Gastrointestinal System @ Beam Radiation @ Ileum @ Neutron Capture @ None			Therapeutic or Preventive Procedure
C2532250	ICD10PCS	Radiation Therapy @ Gastrointestinal System @ Beam Radiation @ Colon @ Photons <1 MeV			Therapeutic or Preventive Procedure
C2532254	ICD10PCS	Radiation Therapy @ Gastrointestinal System @ Beam Radiation @ Colon @ Photons >10 MeV			Therapeutic or Preventive Procedure
C2532258	ICD10PCS	Radiation Therapy @ Gastrointestinal System @ Beam Radiation @ Colon @ Neutrons			Therapeutic or Preventive Procedure
C2532259	ICD10PCS	Radiation Therapy @ Gastrointestinal System @ Beam Radiation @ Colon @ Neutrons @ None			Therapeutic or Preventive Procedure
C2532260	ICD10PCS	Radiation Therapy @ Gastrointestinal System @ Beam Radiation @ Colon @ Neutron Capture			Therapeutic or Preventive Procedure
C2532261	ICD10PCS	Radiation Therapy @ Gastrointestinal System @ Beam Radiation @ Colon @ Neutron Capture @ None			Therapeutic or Preventive Procedure
C2532263	ICD10PCS	Radiation Therapy @ Gastrointestinal System @ Beam Radiation @ Rectum @ Photons <1 MeV			Therapeutic or Preventive Procedure
C2532267	ICD10PCS	Radiation Therapy @ Gastrointestinal System @ Beam Radiation @ Rectum @ Photons >10 MeV			Therapeutic or Preventive Procedure
C2532271	ICD10PCS	Radiation Therapy @ Gastrointestinal System @ Beam Radiation @ Rectum @ Neutrons			Therapeutic or Preventive Procedure
C2532272	ICD10PCS	Radiation Therapy @ Gastrointestinal System @ Beam Radiation @ Rectum @ Neutrons @ None			Therapeutic or Preventive Procedure
C2532273	ICD10PCS	Radiation Therapy @ Gastrointestinal System @ Beam Radiation @ Rectum @ Neutron Capture			Therapeutic or Preventive Procedure
C2532274	ICD10PCS	Radiation Therapy @ Gastrointestinal System @ Beam Radiation @ Rectum @ Neutron Capture @ None			Therapeutic or Preventive Procedure
C2532275	ICD10PCS	Radiation Therapy @ Gastrointestinal System @ Beam Radiation @ Esophagus @ Electrons			Therapeutic or Preventive Procedure
C2532276	ICD10PCS	Radiation Therapy @ Gastrointestinal System @ Beam Radiation @ Esophagus @ Electrons @ None			Therapeutic or Preventive Procedure
C2532277	ICD10PCS	Radiation Therapy @ Gastrointestinal System @ Beam Radiation @ Stomach @ Electrons			Therapeutic or Preventive Procedure
C2532278	ICD10PCS	Radiation Therapy @ Gastrointestinal System @ Beam Radiation @ Stomach @ Electrons @ None			Therapeutic or Preventive Procedure
C2532279	ICD10PCS	Radiation Therapy @ Gastrointestinal System @ Beam Radiation @ Duodenum @ Electrons			Therapeutic or Preventive Procedure
C2532280	ICD10PCS	Radiation Therapy @ Gastrointestinal System @ Beam Radiation @ Duodenum @ Electrons @ None			Therapeutic or Preventive Procedure
C2532281	ICD10PCS	Radiation Therapy @ Gastrointestinal System @ Beam Radiation @ Jejunum @ Electrons			Therapeutic or Preventive Procedure
C2532282	ICD10PCS	Radiation Therapy @ Gastrointestinal System @ Beam Radiation @ Jejunum @ Electrons @ None			Therapeutic or Preventive Procedure
C2532283	ICD10PCS	Radiation Therapy @ Gastrointestinal System @ Beam Radiation @ Ileum @ Electrons			Therapeutic or Preventive Procedure
C2532284	ICD10PCS	Radiation Therapy @ Gastrointestinal System @ Beam Radiation @ Ileum @ Electrons @ None			Therapeutic or Preventive Procedure
C2532285	ICD10PCS	Radiation Therapy @ Gastrointestinal System @ Beam Radiation @ Colon @ Electrons			Therapeutic or Preventive Procedure
C2532286	ICD10PCS	Radiation Therapy @ Gastrointestinal System @ Beam Radiation @ Colon @ Electrons @ None			Therapeutic or Preventive Procedure
C2532287	ICD10PCS	Radiation Therapy @ Gastrointestinal System @ Beam Radiation @ Rectum @ Electrons			Therapeutic or Preventive Procedure
C2532288	ICD10PCS	Radiation Therapy @ Gastrointestinal System @ Beam Radiation @ Rectum @ Electrons @ None			Therapeutic or Preventive Procedure
C2532449	ICD10PCS	Radiation Therapy @ Gastrointestinal System @ Other Radiation @ Esophagus @ Hyperthermia			Therapeutic or Preventive Procedure
C2532450	ICD10PCS	Radiation Therapy @ Gastrointestinal System @ Other Radiation @ Esophagus @ Hyperthermia @ None			Therapeutic or Preventive Procedure
C2532456	ICD10PCS	Radiation Therapy @ Gastrointestinal System @ Other Radiation @ Stomach @ Hyperthermia			Therapeutic or Preventive Procedure
C2532457	ICD10PCS	Radiation Therapy @ Gastrointestinal System @ Other Radiation @ Stomach @ Hyperthermia @ None			Therapeutic or Preventive Procedure
C2532465	ICD10PCS	Radiation Therapy @ Gastrointestinal System @ Other Radiation @ Duodenum @ Hyperthermia			Therapeutic or Preventive Procedure
C2532466	ICD10PCS	Radiation Therapy @ Gastrointestinal System @ Other Radiation @ Duodenum @ Hyperthermia @ None			Therapeutic or Preventive Procedure
C2532474	ICD10PCS	Radiation Therapy @ Gastrointestinal System @ Other Radiation @ Jejunum @ Hyperthermia			Therapeutic or Preventive Procedure
C2532475	ICD10PCS	Radiation Therapy @ Gastrointestinal System @ Other Radiation @ Jejunum @ Hyperthermia @ None			Therapeutic or Preventive Procedure
C2532483	ICD10PCS	Radiation Therapy @ Gastrointestinal System @ Other Radiation @ Ileum @ Hyperthermia			Therapeutic or Preventive Procedure
C2532484	ICD10PCS	Radiation Therapy @ Gastrointestinal System @ Other Radiation @ Ileum @ Hyperthermia @ None			Therapeutic or Preventive Procedure
C2532492	ICD10PCS	Radiation Therapy @ Gastrointestinal System @ Other Radiation @ Colon @ Hyperthermia			Therapeutic or Preventive Procedure
C2532493	ICD10PCS	Radiation Therapy @ Gastrointestinal System @ Other Radiation @ Colon @ Hyperthermia @ None			Therapeutic or Preventive Procedure
C2532501	ICD10PCS	Radiation Therapy @ Gastrointestinal System @ Other Radiation @ Rectum @ Hyperthermia			Therapeutic or Preventive Procedure
C2532502	ICD10PCS	Radiation Therapy @ Gastrointestinal System @ Other Radiation @ Rectum @ Hyperthermia @ None			Therapeutic or Preventive Procedure
C2532514	ICD10PCS	Radiation Therapy @ Hepatobiliary System and Pancreas @ Beam Radiation @ Liver			Therapeutic or Preventive Procedure
C2532523	ICD10PCS	Radiation Therapy @ Hepatobiliary System and Pancreas @ Beam Radiation @ Liver @ Neutrons			Therapeutic or Preventive Procedure
C2532524	ICD10PCS	Radiation Therapy @ Hepatobiliary System and Pancreas @ Beam Radiation @ Liver @ Neutrons @ None			Therapeutic or Preventive Procedure
C2532525	ICD10PCS	Radiation Therapy @ Hepatobiliary System and Pancreas @ Beam Radiation @ Liver @ Neutron Capture			Therapeutic or Preventive Procedure
C2532527	ICD10PCS	Radiation Therapy @ Hepatobiliary System and Pancreas @ Beam Radiation @ Gallbladder			Therapeutic or Preventive Procedure
C2532536	ICD10PCS	Radiation Therapy @ Hepatobiliary System and Pancreas @ Beam Radiation @ Gallbladder @ Neutrons			Therapeutic or Preventive Procedure
C2532537	ICD10PCS	Radiation Therapy @ Hepatobiliary System and Pancreas @ Beam Radiation @ Gallbladder @ Neutrons @ None			Therapeutic or Preventive Procedure
C2532538	ICD10PCS	Radiation Therapy @ Hepatobiliary System and Pancreas @ Beam Radiation @ Gallbladder @ Neutron Capture			Therapeutic or Preventive Procedure
C2532540	ICD10PCS	Radiation Therapy @ Hepatobiliary System and Pancreas @ Beam Radiation @ Bile Ducts			Therapeutic or Preventive Procedure
C2532549	ICD10PCS	Radiation Therapy @ Hepatobiliary System and Pancreas @ Beam Radiation @ Bile Ducts @ Neutrons			Therapeutic or Preventive Procedure
C2532553	ICD10PCS	Radiation Therapy @ Hepatobiliary System and Pancreas @ Beam Radiation @ Pancreas			Therapeutic or Preventive Procedure
C2532562	ICD10PCS	Radiation Therapy @ Hepatobiliary System and Pancreas @ Beam Radiation @ Pancreas @ Neutrons			Therapeutic or Preventive Procedure
C2532563	ICD10PCS	Radiation Therapy @ Hepatobiliary System and Pancreas @ Beam Radiation @ Pancreas @ Neutrons @ None			Therapeutic or Preventive Procedure
C2532564	ICD10PCS	Radiation Therapy @ Hepatobiliary System and Pancreas @ Beam Radiation @ Pancreas @ Neutron Capture			Therapeutic or Preventive Procedure
C2532566	ICD10PCS	Radiation Therapy @ Hepatobiliary System and Pancreas @ Beam Radiation @ Liver @ Electrons			Therapeutic or Preventive Procedure
C2532567	ICD10PCS	Radiation Therapy @ Hepatobiliary System and Pancreas @ Beam Radiation @ Liver @ Electrons @ None			Therapeutic or Preventive Procedure
C2532568	ICD10PCS	Radiation Therapy @ Hepatobiliary System and Pancreas @ Beam Radiation @ Gallbladder @ Electrons			Therapeutic or Preventive Procedure
C2532569	ICD10PCS	Radiation Therapy @ Hepatobiliary System and Pancreas @ Beam Radiation @ Gallbladder @ Electrons @ None			Therapeutic or Preventive Procedure
C2532570	ICD10PCS	Radiation Therapy @ Hepatobiliary System and Pancreas @ Beam Radiation @ Bile Ducts @ Electrons			Therapeutic or Preventive Procedure
C2532572	ICD10PCS	Radiation Therapy @ Hepatobiliary System and Pancreas @ Beam Radiation @ Pancreas @ Electrons			Therapeutic or Preventive Procedure
C2532573	ICD10PCS	Radiation Therapy @ Hepatobiliary System and Pancreas @ Beam Radiation @ Pancreas @ Electrons @ None			Therapeutic or Preventive Procedure
C2532665	ICD10PCS	Radiation Therapy @ Hepatobiliary System and Pancreas @ Other Radiation @ Liver			Therapeutic or Preventive Procedure
C2532668	ICD10PCS	Radiation Therapy @ Hepatobiliary System and Pancreas @ Other Radiation @ Liver @ Hyperthermia			Therapeutic or Preventive Procedure
C2532669	ICD10PCS	Radiation Therapy @ Hepatobiliary System and Pancreas @ Other Radiation @ Liver @ Hyperthermia @ None			Therapeutic or Preventive Procedure
C2532674	ICD10PCS	Radiation Therapy @ Hepatobiliary System and Pancreas @ Other Radiation @ Gallbladder			Therapeutic or Preventive Procedure
C2532677	ICD10PCS	Radiation Therapy @ Hepatobiliary System and Pancreas @ Other Radiation @ Gallbladder @ Hyperthermia			Therapeutic or Preventive Procedure
C2532678	ICD10PCS	Radiation Therapy @ Hepatobiliary System and Pancreas @ Other Radiation @ Gallbladder @ Hyperthermia @ None			Therapeutic or Preventive Procedure
C2532683	ICD10PCS	Radiation Therapy @ Hepatobiliary System and Pancreas @ Other Radiation @ Bile Ducts			Therapeutic or Preventive Procedure
C2532686	ICD10PCS	Radiation Therapy @ Hepatobiliary System and Pancreas @ Other Radiation @ Bile Ducts @ Hyperthermia			Therapeutic or Preventive Procedure
C2532692	ICD10PCS	Radiation Therapy @ Hepatobiliary System and Pancreas @ Other Radiation @ Pancreas			Therapeutic or Preventive Procedure
C2532695	ICD10PCS	Radiation Therapy @ Hepatobiliary System and Pancreas @ Other Radiation @ Pancreas @ Hyperthermia			Therapeutic or Preventive Procedure
C2532696	ICD10PCS	Radiation Therapy @ Hepatobiliary System and Pancreas @ Other Radiation @ Pancreas @ Hyperthermia @ None			Therapeutic or Preventive Procedure
C2532703	ICD10PCS	Radiation Therapy @ Endocrine System @ Beam Radiation @ Pituitary Gland			Therapeutic or Preventive Procedure
C2532710	ICD10PCS	Radiation Therapy @ Endocrine System @ Beam Radiation @ Pituitary Gland @ Neutrons			Therapeutic or Preventive Procedure
C2532711	ICD10PCS	Radiation Therapy @ Endocrine System @ Beam Radiation @ Pituitary Gland @ Neutrons @ None			Therapeutic or Preventive Procedure
C2532712	ICD10PCS	Radiation Therapy @ Endocrine System @ Beam Radiation @ Pituitary Gland @ Neutron Capture			Therapeutic or Preventive Procedure
C2532714	ICD10PCS	Radiation Therapy @ Endocrine System @ Beam Radiation @ Pineal Body			Therapeutic or Preventive Procedure
C2532721	ICD10PCS	Radiation Therapy @ Endocrine System @ Beam Radiation @ Pineal Body @ Neutrons			Therapeutic or Preventive Procedure
C2532722	ICD10PCS	Radiation Therapy @ Endocrine System @ Beam Radiation @ Pineal Body @ Neutrons @ None			Therapeutic or Preventive Procedure
C2532723	ICD10PCS	Radiation Therapy @ Endocrine System @ Beam Radiation @ Pineal Body @ Neutron Capture			Therapeutic or Preventive Procedure
C2532725	ICD10PCS	Radiation Therapy @ Endocrine System @ Beam Radiation @ Adrenal Glands			Therapeutic or Preventive Procedure
C2532732	ICD10PCS	Radiation Therapy @ Endocrine System @ Beam Radiation @ Adrenal Glands @ Neutrons			Therapeutic or Preventive Procedure
C2532733	ICD10PCS	Radiation Therapy @ Endocrine System @ Beam Radiation @ Adrenal Glands @ Neutrons @ None			Therapeutic or Preventive Procedure
C2532734	ICD10PCS	Radiation Therapy @ Endocrine System @ Beam Radiation @ Adrenal Glands @ Neutron Capture			Therapeutic or Preventive Procedure
C2532736	ICD10PCS	Radiation Therapy @ Endocrine System @ Beam Radiation @ Parathyroid Glands			Therapeutic or Preventive Procedure
C2532743	ICD10PCS	Radiation Therapy @ Endocrine System @ Beam Radiation @ Parathyroid Glands @ Neutrons			Therapeutic or Preventive Procedure
C2532744	ICD10PCS	Radiation Therapy @ Endocrine System @ Beam Radiation @ Parathyroid Glands @ Neutrons @ None			Therapeutic or Preventive Procedure
C2532745	ICD10PCS	Radiation Therapy @ Endocrine System @ Beam Radiation @ Parathyroid Glands @ Neutron Capture			Therapeutic or Preventive Procedure
C2532748	ICD10PCS	Radiation Therapy @ Endocrine System @ Beam Radiation @ Thyroid @ Photons <1 MeV			Therapeutic or Preventive Procedure
C2532752	ICD10PCS	Radiation Therapy @ Endocrine System @ Beam Radiation @ Thyroid @ Photons >10 MeV			Therapeutic or Preventive Procedure
C2532754	ICD10PCS	Radiation Therapy @ Endocrine System @ Beam Radiation @ Thyroid @ Neutrons			Therapeutic or Preventive Procedure
C2532755	ICD10PCS	Radiation Therapy @ Endocrine System @ Beam Radiation @ Thyroid @ Neutrons @ None			Therapeutic or Preventive Procedure
C2532756	ICD10PCS	Radiation Therapy @ Endocrine System @ Beam Radiation @ Thyroid @ Neutron Capture			Therapeutic or Preventive Procedure
C2532757	ICD10PCS	Radiation Therapy @ Endocrine System @ Beam Radiation @ Thyroid @ Neutron Capture @ None			Therapeutic or Preventive Procedure
C2532758	ICD10PCS	Radiation Therapy @ Endocrine System @ Beam Radiation @ Pituitary Gland @ Electrons			Therapeutic or Preventive Procedure
C2532759	ICD10PCS	Radiation Therapy @ Endocrine System @ Beam Radiation @ Pituitary Gland @ Electrons @ None			Therapeutic or Preventive Procedure
C2532760	ICD10PCS	Radiation Therapy @ Endocrine System @ Beam Radiation @ Pineal Body @ Electrons			Therapeutic or Preventive Procedure
C2532761	ICD10PCS	Radiation Therapy @ Endocrine System @ Beam Radiation @ Pineal Body @ Electrons @ None			Therapeutic or Preventive Procedure
C2532762	ICD10PCS	Radiation Therapy @ Endocrine System @ Beam Radiation @ Adrenal Glands @ Electrons			Therapeutic or Preventive Procedure
C2532763	ICD10PCS	Radiation Therapy @ Endocrine System @ Beam Radiation @ Adrenal Glands @ Electrons @ None			Therapeutic or Preventive Procedure
C2532764	ICD10PCS	Radiation Therapy @ Endocrine System @ Beam Radiation @ Parathyroid Glands @ Electrons			Therapeutic or Preventive Procedure
C2532765	ICD10PCS	Radiation Therapy @ Endocrine System @ Beam Radiation @ Parathyroid Glands @ Electrons @ None			Therapeutic or Preventive Procedure
C2532766	ICD10PCS	Radiation Therapy @ Endocrine System @ Beam Radiation @ Thyroid @ Electrons			Therapeutic or Preventive Procedure
C2532767	ICD10PCS	Radiation Therapy @ Endocrine System @ Beam Radiation @ Thyroid @ Electrons @ None			Therapeutic or Preventive Procedure
C2532881	ICD10PCS	Radiation Therapy @ Endocrine System @ Other Radiation @ Pituitary Gland			Therapeutic or Preventive Procedure
C2532884	ICD10PCS	Radiation Therapy @ Endocrine System @ Other Radiation @ Pituitary Gland @ Hyperthermia			Therapeutic or Preventive Procedure
C2532885	ICD10PCS	Radiation Therapy @ Endocrine System @ Other Radiation @ Pituitary Gland @ Hyperthermia @ None			Therapeutic or Preventive Procedure
C2532888	ICD10PCS	Radiation Therapy @ Endocrine System @ Other Radiation @ Pineal Body			Therapeutic or Preventive Procedure
C2532891	ICD10PCS	Radiation Therapy @ Endocrine System @ Other Radiation @ Pineal Body @ Hyperthermia			Therapeutic or Preventive Procedure
C2532892	ICD10PCS	Radiation Therapy @ Endocrine System @ Other Radiation @ Pineal Body @ Hyperthermia @ None			Therapeutic or Preventive Procedure
C2532895	ICD10PCS	Radiation Therapy @ Endocrine System @ Other Radiation @ Adrenal Glands			Therapeutic or Preventive Procedure
C2532898	ICD10PCS	Radiation Therapy @ Endocrine System @ Other Radiation @ Adrenal Glands @ Hyperthermia			Therapeutic or Preventive Procedure
C2532899	ICD10PCS	Radiation Therapy @ Endocrine System @ Other Radiation @ Adrenal Glands @ Hyperthermia @ None			Therapeutic or Preventive Procedure
C2532902	ICD10PCS	Radiation Therapy @ Endocrine System @ Other Radiation @ Parathyroid Glands			Therapeutic or Preventive Procedure
C2532905	ICD10PCS	Radiation Therapy @ Endocrine System @ Other Radiation @ Parathyroid Glands @ Hyperthermia			Therapeutic or Preventive Procedure
C2532906	ICD10PCS	Radiation Therapy @ Endocrine System @ Other Radiation @ Parathyroid Glands @ Hyperthermia @ None			Therapeutic or Preventive Procedure
C2532912	ICD10PCS	Radiation Therapy @ Endocrine System @ Other Radiation @ Thyroid @ Hyperthermia			Therapeutic or Preventive Procedure
C2532913	ICD10PCS	Radiation Therapy @ Endocrine System @ Other Radiation @ Thyroid @ Hyperthermia @ None			Therapeutic or Preventive Procedure
C2532919	ICD10PCS	Radiation Therapy @ Skin @ Beam Radiation @ Skin, Face @ Photons <1 MeV			Therapeutic or Preventive Procedure
C2532923	ICD10PCS	Radiation Therapy @ Skin @ Beam Radiation @ Skin, Face @ Photons >10 MeV			Therapeutic or Preventive Procedure
C2532927	ICD10PCS	Radiation Therapy @ Skin @ Beam Radiation @ Skin, Face @ Neutrons			Therapeutic or Preventive Procedure
C2532928	ICD10PCS	Radiation Therapy @ Skin @ Beam Radiation @ Skin, Face @ Neutrons @ None			Therapeutic or Preventive Procedure
C2532929	ICD10PCS	Radiation Therapy @ Skin @ Beam Radiation @ Skin, Face @ Neutron Capture			Therapeutic or Preventive Procedure
C2532930	ICD10PCS	Radiation Therapy @ Skin @ Beam Radiation @ Skin, Face @ Neutron Capture @ None			Therapeutic or Preventive Procedure
C2532932	ICD10PCS	Radiation Therapy @ Skin @ Beam Radiation @ Skin, Neck @ Photons <1 MeV			Therapeutic or Preventive Procedure
C2532936	ICD10PCS	Radiation Therapy @ Skin @ Beam Radiation @ Skin, Neck @ Photons >10 MeV			Therapeutic or Preventive Procedure
C2532940	ICD10PCS	Radiation Therapy @ Skin @ Beam Radiation @ Skin, Neck @ Neutrons			Therapeutic or Preventive Procedure
C2532941	ICD10PCS	Radiation Therapy @ Skin @ Beam Radiation @ Skin, Neck @ Neutrons @ None			Therapeutic or Preventive Procedure
C2532942	ICD10PCS	Radiation Therapy @ Skin @ Beam Radiation @ Skin, Neck @ Neutron Capture			Therapeutic or Preventive Procedure
C2532943	ICD10PCS	Radiation Therapy @ Skin @ Beam Radiation @ Skin, Neck @ Neutron Capture @ None			Therapeutic or Preventive Procedure
C2532945	ICD10PCS	Radiation Therapy @ Skin @ Beam Radiation @ Skin, Arm @ Photons <1 MeV			Therapeutic or Preventive Procedure
C2532949	ICD10PCS	Radiation Therapy @ Skin @ Beam Radiation @ Skin, Arm @ Photons >10 MeV			Therapeutic or Preventive Procedure
C2532953	ICD10PCS	Radiation Therapy @ Skin @ Beam Radiation @ Skin, Arm @ Neutrons			Therapeutic or Preventive Procedure
C2532954	ICD10PCS	Radiation Therapy @ Skin @ Beam Radiation @ Skin, Arm @ Neutrons @ None			Therapeutic or Preventive Procedure
C2532955	ICD10PCS	Radiation Therapy @ Skin @ Beam Radiation @ Skin, Arm @ Neutron Capture			Therapeutic or Preventive Procedure
C2532956	ICD10PCS	Radiation Therapy @ Skin @ Beam Radiation @ Skin, Arm @ Neutron Capture @ None			Therapeutic or Preventive Procedure
C2532958	ICD10PCS	Radiation Therapy @ Skin @ Beam Radiation @ Skin, Chest @ Photons <1 MeV			Therapeutic or Preventive Procedure
C2532962	ICD10PCS	Radiation Therapy @ Skin @ Beam Radiation @ Skin, Chest @ Photons >10 MeV			Therapeutic or Preventive Procedure
C2532966	ICD10PCS	Radiation Therapy @ Skin @ Beam Radiation @ Skin, Chest @ Neutrons			Therapeutic or Preventive Procedure
C2532967	ICD10PCS	Radiation Therapy @ Skin @ Beam Radiation @ Skin, Chest @ Neutrons @ None			Therapeutic or Preventive Procedure
C2532968	ICD10PCS	Radiation Therapy @ Skin @ Beam Radiation @ Skin, Chest @ Neutron Capture			Therapeutic or Preventive Procedure
C2532969	ICD10PCS	Radiation Therapy @ Skin @ Beam Radiation @ Skin, Chest @ Neutron Capture @ None			Therapeutic or Preventive Procedure
C2532971	ICD10PCS	Radiation Therapy @ Skin @ Beam Radiation @ Skin, Back @ Photons <1 MeV			Therapeutic or Preventive Procedure
C2532975	ICD10PCS	Radiation Therapy @ Skin @ Beam Radiation @ Skin, Back @ Photons >10 MeV			Therapeutic or Preventive Procedure
C2532979	ICD10PCS	Radiation Therapy @ Skin @ Beam Radiation @ Skin, Back @ Neutrons			Therapeutic or Preventive Procedure
C2532980	ICD10PCS	Radiation Therapy @ Skin @ Beam Radiation @ Skin, Back @ Neutrons @ None			Therapeutic or Preventive Procedure
C2532981	ICD10PCS	Radiation Therapy @ Skin @ Beam Radiation @ Skin, Back @ Neutron Capture			Therapeutic or Preventive Procedure
C2532982	ICD10PCS	Radiation Therapy @ Skin @ Beam Radiation @ Skin, Back @ Neutron Capture @ None			Therapeutic or Preventive Procedure
C2532984	ICD10PCS	Radiation Therapy @ Skin @ Beam Radiation @ Skin, Abdomen @ Photons <1 MeV			Therapeutic or Preventive Procedure
C2532988	ICD10PCS	Radiation Therapy @ Skin @ Beam Radiation @ Skin, Abdomen @ Photons >10 MeV			Therapeutic or Preventive Procedure
C2532992	ICD10PCS	Radiation Therapy @ Skin @ Beam Radiation @ Skin, Abdomen @ Neutrons			Therapeutic or Preventive Procedure
C2532993	ICD10PCS	Radiation Therapy @ Skin @ Beam Radiation @ Skin, Abdomen @ Neutrons @ None			Therapeutic or Preventive Procedure
C2532994	ICD10PCS	Radiation Therapy @ Skin @ Beam Radiation @ Skin, Abdomen @ Neutron Capture			Therapeutic or Preventive Procedure
C2532995	ICD10PCS	Radiation Therapy @ Skin @ Beam Radiation @ Skin, Abdomen @ Neutron Capture @ None			Therapeutic or Preventive Procedure
C2532997	ICD10PCS	Radiation Therapy @ Skin @ Beam Radiation @ Skin, Buttock @ Photons <1 MeV			Therapeutic or Preventive Procedure
C2533001	ICD10PCS	Radiation Therapy @ Skin @ Beam Radiation @ Skin, Buttock @ Photons >10 MeV			Therapeutic or Preventive Procedure
C2533005	ICD10PCS	Radiation Therapy @ Skin @ Beam Radiation @ Skin, Buttock @ Neutrons			Therapeutic or Preventive Procedure
C2533006	ICD10PCS	Radiation Therapy @ Skin @ Beam Radiation @ Skin, Buttock @ Neutrons @ None			Therapeutic or Preventive Procedure
C2533007	ICD10PCS	Radiation Therapy @ Skin @ Beam Radiation @ Skin, Buttock @ Neutron Capture			Therapeutic or Preventive Procedure
C2533008	ICD10PCS	Radiation Therapy @ Skin @ Beam Radiation @ Skin, Buttock @ Neutron Capture @ None			Therapeutic or Preventive Procedure
C2533010	ICD10PCS	Radiation Therapy @ Skin @ Beam Radiation @ Skin, Leg @ Photons <1 MeV			Therapeutic or Preventive Procedure
C2533014	ICD10PCS	Radiation Therapy @ Skin @ Beam Radiation @ Skin, Leg @ Photons >10 MeV			Therapeutic or Preventive Procedure
C2533018	ICD10PCS	Radiation Therapy @ Skin @ Beam Radiation @ Skin, Leg @ Neutrons			Therapeutic or Preventive Procedure
C2533019	ICD10PCS	Radiation Therapy @ Skin @ Beam Radiation @ Skin, Leg @ Neutrons @ None			Therapeutic or Preventive Procedure
C2533020	ICD10PCS	Radiation Therapy @ Skin @ Beam Radiation @ Skin, Leg @ Neutron Capture			Therapeutic or Preventive Procedure
C2533021	ICD10PCS	Radiation Therapy @ Skin @ Beam Radiation @ Skin, Leg @ Neutron Capture @ None			Therapeutic or Preventive Procedure
C2533022	ICD10PCS	Radiation Therapy @ Skin @ Beam Radiation @ Skin, Face @ Electrons			Therapeutic or Preventive Procedure
C2533023	ICD10PCS	Radiation Therapy @ Skin @ Beam Radiation @ Skin, Face @ Electrons @ None			Therapeutic or Preventive Procedure
C2533024	ICD10PCS	Radiation Therapy @ Skin @ Beam Radiation @ Skin, Neck @ Electrons			Therapeutic or Preventive Procedure
C2533025	ICD10PCS	Radiation Therapy @ Skin @ Beam Radiation @ Skin, Neck @ Electrons @ None			Therapeutic or Preventive Procedure
C2533026	ICD10PCS	Radiation Therapy @ Skin @ Beam Radiation @ Skin, Arm @ Electrons			Therapeutic or Preventive Procedure
C2533027	ICD10PCS	Radiation Therapy @ Skin @ Beam Radiation @ Skin, Arm @ Electrons @ None			Therapeutic or Preventive Procedure
C2533028	ICD10PCS	Radiation Therapy @ Skin @ Beam Radiation @ Skin, Chest @ Electrons			Therapeutic or Preventive Procedure
C2533029	ICD10PCS	Radiation Therapy @ Skin @ Beam Radiation @ Skin, Chest @ Electrons @ None			Therapeutic or Preventive Procedure
C2533030	ICD10PCS	Radiation Therapy @ Skin @ Beam Radiation @ Skin, Back @ Electrons			Therapeutic or Preventive Procedure
C2533031	ICD10PCS	Radiation Therapy @ Skin @ Beam Radiation @ Skin, Back @ Electrons @ None			Therapeutic or Preventive Procedure
C2533032	ICD10PCS	Radiation Therapy @ Skin @ Beam Radiation @ Skin, Abdomen @ Electrons			Therapeutic or Preventive Procedure
C2533033	ICD10PCS	Radiation Therapy @ Skin @ Beam Radiation @ Skin, Abdomen @ Electrons @ None			Therapeutic or Preventive Procedure
C2533034	ICD10PCS	Radiation Therapy @ Skin @ Beam Radiation @ Skin, Buttock @ Electrons			Therapeutic or Preventive Procedure
C2533035	ICD10PCS	Radiation Therapy @ Skin @ Beam Radiation @ Skin, Buttock @ Electrons @ None			Therapeutic or Preventive Procedure
C2533036	ICD10PCS	Radiation Therapy @ Skin @ Beam Radiation @ Skin, Leg @ Electrons			Therapeutic or Preventive Procedure
C2533037	ICD10PCS	Radiation Therapy @ Skin @ Beam Radiation @ Skin, Leg @ Electrons @ None			Therapeutic or Preventive Procedure
C2533042	ICD10PCS	Radiation Therapy @ Skin @ Other Radiation @ Skin, Face @ Hyperthermia			Therapeutic or Preventive Procedure
C2533043	ICD10PCS	Radiation Therapy @ Skin @ Other Radiation @ Skin, Face @ Hyperthermia @ None			Therapeutic or Preventive Procedure
C2533049	ICD10PCS	Radiation Therapy @ Skin @ Other Radiation @ Skin, Neck @ Hyperthermia			Therapeutic or Preventive Procedure
C2533050	ICD10PCS	Radiation Therapy @ Skin @ Other Radiation @ Skin, Neck @ Hyperthermia @ None			Therapeutic or Preventive Procedure
C2533056	ICD10PCS	Radiation Therapy @ Skin @ Other Radiation @ Skin, Arm @ Hyperthermia			Therapeutic or Preventive Procedure
C2533057	ICD10PCS	Radiation Therapy @ Skin @ Other Radiation @ Skin, Arm @ Hyperthermia @ None			Therapeutic or Preventive Procedure
C2533063	ICD10PCS	Radiation Therapy @ Skin @ Other Radiation @ Skin, Chest @ Hyperthermia			Therapeutic or Preventive Procedure
C2533064	ICD10PCS	Radiation Therapy @ Skin @ Other Radiation @ Skin, Chest @ Hyperthermia @ None			Therapeutic or Preventive Procedure
C2533070	ICD10PCS	Radiation Therapy @ Skin @ Other Radiation @ Skin, Back @ Hyperthermia			Therapeutic or Preventive Procedure
C2533071	ICD10PCS	Radiation Therapy @ Skin @ Other Radiation @ Skin, Back @ Hyperthermia @ None			Therapeutic or Preventive Procedure
C2540867	ICD10PCS	Radiation Therapy @ Skin @ Other Radiation @ Skin, Abdomen @ Hyperthermia			Therapeutic or Preventive Procedure
C2540868	ICD10PCS	Radiation Therapy @ Skin @ Other Radiation @ Skin, Abdomen @ Hyperthermia @ None			Therapeutic or Preventive Procedure
C2540874	ICD10PCS	Radiation Therapy @ Skin @ Other Radiation @ Skin, Buttock @ Hyperthermia			Therapeutic or Preventive Procedure
C2540875	ICD10PCS	Radiation Therapy @ Skin @ Other Radiation @ Skin, Buttock @ Hyperthermia @ None			Therapeutic or Preventive Procedure
C2540881	ICD10PCS	Radiation Therapy @ Skin @ Other Radiation @ Skin, Leg @ Hyperthermia			Therapeutic or Preventive Procedure
C2540882	ICD10PCS	Radiation Therapy @ Skin @ Other Radiation @ Skin, Leg @ Hyperthermia @ None			Therapeutic or Preventive Procedure
C2540894	ICD10PCS	Radiation Therapy @ Breast @ Beam Radiation @ Breast, Left @ Photons <1 MeV			Therapeutic or Preventive Procedure
C2540898	ICD10PCS	Radiation Therapy @ Breast @ Beam Radiation @ Breast, Left @ Photons >10 MeV			Therapeutic or Preventive Procedure
C2540902	ICD10PCS	Radiation Therapy @ Breast @ Beam Radiation @ Breast, Left @ Neutrons			Therapeutic or Preventive Procedure
C2540903	ICD10PCS	Radiation Therapy @ Breast @ Beam Radiation @ Breast, Left @ Neutrons @ None			Therapeutic or Preventive Procedure
C2540904	ICD10PCS	Radiation Therapy @ Breast @ Beam Radiation @ Breast, Left @ Neutron Capture			Therapeutic or Preventive Procedure
C2540905	ICD10PCS	Radiation Therapy @ Breast @ Beam Radiation @ Breast, Left @ Neutron Capture @ None			Therapeutic or Preventive Procedure
C2540907	ICD10PCS	Radiation Therapy @ Breast @ Beam Radiation @ Breast, Right @ Photons <1 MeV			Therapeutic or Preventive Procedure
C2540911	ICD10PCS	Radiation Therapy @ Breast @ Beam Radiation @ Breast, Right @ Photons >10 MeV			Therapeutic or Preventive Procedure
C2540915	ICD10PCS	Radiation Therapy @ Breast @ Beam Radiation @ Breast, Right @ Neutrons			Therapeutic or Preventive Procedure
C2540916	ICD10PCS	Radiation Therapy @ Breast @ Beam Radiation @ Breast, Right @ Neutrons @ None			Therapeutic or Preventive Procedure
C2540917	ICD10PCS	Radiation Therapy @ Breast @ Beam Radiation @ Breast, Right @ Neutron Capture			Therapeutic or Preventive Procedure
C2540918	ICD10PCS	Radiation Therapy @ Breast @ Beam Radiation @ Breast, Right @ Neutron Capture @ None			Therapeutic or Preventive Procedure
C2540919	ICD10PCS	Radiation Therapy @ Breast @ Beam Radiation @ Breast, Left @ Electrons			Therapeutic or Preventive Procedure
C2540920	ICD10PCS	Radiation Therapy @ Breast @ Beam Radiation @ Breast, Left @ Electrons @ None			Therapeutic or Preventive Procedure
C2540921	ICD10PCS	Radiation Therapy @ Breast @ Beam Radiation @ Breast, Right @ Electrons			Therapeutic or Preventive Procedure
C2540922	ICD10PCS	Radiation Therapy @ Breast @ Beam Radiation @ Breast, Right @ Electrons @ None			Therapeutic or Preventive Procedure
C2540973	ICD10PCS	Radiation Therapy @ Breast @ Other Radiation @ Breast, Left @ Hyperthermia			Therapeutic or Preventive Procedure
C2540974	ICD10PCS	Radiation Therapy @ Breast @ Other Radiation @ Breast, Left @ Hyperthermia @ None			Therapeutic or Preventive Procedure
C2540980	ICD10PCS	Radiation Therapy @ Breast @ Other Radiation @ Breast, Right @ Hyperthermia			Therapeutic or Preventive Procedure
C2540981	ICD10PCS	Radiation Therapy @ Breast @ Other Radiation @ Breast, Right @ Hyperthermia @ None			Therapeutic or Preventive Procedure
C2540987	ICD10PCS	Radiation Therapy @ Musculoskeletal System @ Beam Radiation @ Skull @ Photons <1 MeV			Therapeutic or Preventive Procedure
C2540991	ICD10PCS	Radiation Therapy @ Musculoskeletal System @ Beam Radiation @ Skull @ Photons >10 MeV			Therapeutic or Preventive Procedure
C2540995	ICD10PCS	Radiation Therapy @ Musculoskeletal System @ Beam Radiation @ Skull @ Neutrons			Therapeutic or Preventive Procedure
C2540996	ICD10PCS	Radiation Therapy @ Musculoskeletal System @ Beam Radiation @ Skull @ Neutrons @ None			Therapeutic or Preventive Procedure
C2540997	ICD10PCS	Radiation Therapy @ Musculoskeletal System @ Beam Radiation @ Skull @ Neutron Capture			Therapeutic or Preventive Procedure
C2540998	ICD10PCS	Radiation Therapy @ Musculoskeletal System @ Beam Radiation @ Skull @ Neutron Capture @ None			Therapeutic or Preventive Procedure
C2541000	ICD10PCS	Radiation Therapy @ Musculoskeletal System @ Beam Radiation @ Maxilla @ Photons <1 MeV			Therapeutic or Preventive Procedure
C2541004	ICD10PCS	Radiation Therapy @ Musculoskeletal System @ Beam Radiation @ Maxilla @ Photons >10 MeV			Therapeutic or Preventive Procedure
C2541008	ICD10PCS	Radiation Therapy @ Musculoskeletal System @ Beam Radiation @ Maxilla @ Neutrons			Therapeutic or Preventive Procedure
C2541009	ICD10PCS	Radiation Therapy @ Musculoskeletal System @ Beam Radiation @ Maxilla @ Neutrons @ None			Therapeutic or Preventive Procedure
C2541010	ICD10PCS	Radiation Therapy @ Musculoskeletal System @ Beam Radiation @ Maxilla @ Neutron Capture			Therapeutic or Preventive Procedure
C2541011	ICD10PCS	Radiation Therapy @ Musculoskeletal System @ Beam Radiation @ Maxilla @ Neutron Capture @ None			Therapeutic or Preventive Procedure
C2541013	ICD10PCS	Radiation Therapy @ Musculoskeletal System @ Beam Radiation @ Mandible @ Photons <1 MeV			Therapeutic or Preventive Procedure
C2541017	ICD10PCS	Radiation Therapy @ Musculoskeletal System @ Beam Radiation @ Mandible @ Photons >10 MeV			Therapeutic or Preventive Procedure
C2541021	ICD10PCS	Radiation Therapy @ Musculoskeletal System @ Beam Radiation @ Mandible @ Neutrons			Therapeutic or Preventive Procedure
C2541022	ICD10PCS	Radiation Therapy @ Musculoskeletal System @ Beam Radiation @ Mandible @ Neutrons @ None			Therapeutic or Preventive Procedure
C2541023	ICD10PCS	Radiation Therapy @ Musculoskeletal System @ Beam Radiation @ Mandible @ Neutron Capture			Therapeutic or Preventive Procedure
C2541024	ICD10PCS	Radiation Therapy @ Musculoskeletal System @ Beam Radiation @ Mandible @ Neutron Capture @ None			Therapeutic or Preventive Procedure
C2541026	ICD10PCS	Radiation Therapy @ Musculoskeletal System @ Beam Radiation @ Sternum @ Photons <1 MeV			Therapeutic or Preventive Procedure
C2541030	ICD10PCS	Radiation Therapy @ Musculoskeletal System @ Beam Radiation @ Sternum @ Photons >10 MeV			Therapeutic or Preventive Procedure
C2541034	ICD10PCS	Radiation Therapy @ Musculoskeletal System @ Beam Radiation @ Sternum @ Neutrons			Therapeutic or Preventive Procedure
C2541035	ICD10PCS	Radiation Therapy @ Musculoskeletal System @ Beam Radiation @ Sternum @ Neutrons @ None			Therapeutic or Preventive Procedure
C2541036	ICD10PCS	Radiation Therapy @ Musculoskeletal System @ Beam Radiation @ Sternum @ Neutron Capture			Therapeutic or Preventive Procedure
C2541037	ICD10PCS	Radiation Therapy @ Musculoskeletal System @ Beam Radiation @ Sternum @ Neutron Capture @ None			Therapeutic or Preventive Procedure
C2541038	ICD10PCS	Radiation Therapy @ Musculoskeletal System @ Beam Radiation @ Rib(s)			Therapeutic or Preventive Procedure
C2541047	ICD10PCS	Radiation Therapy @ Musculoskeletal System @ Beam Radiation @ Rib(s) @ Neutrons			Therapeutic or Preventive Procedure
C2541048	ICD10PCS	Radiation Therapy @ Musculoskeletal System @ Beam Radiation @ Rib(s) @ Neutrons @ None			Therapeutic or Preventive Procedure
C2541049	ICD10PCS	Radiation Therapy @ Musculoskeletal System @ Beam Radiation @ Rib(s) @ Neutron Capture			Therapeutic or Preventive Procedure
C2541052	ICD10PCS	Radiation Therapy @ Musculoskeletal System @ Beam Radiation @ Humerus @ Photons <1 MeV			Therapeutic or Preventive Procedure
C2541056	ICD10PCS	Radiation Therapy @ Musculoskeletal System @ Beam Radiation @ Humerus @ Photons >10 MeV			Therapeutic or Preventive Procedure
C2541060	ICD10PCS	Radiation Therapy @ Musculoskeletal System @ Beam Radiation @ Humerus @ Neutrons			Therapeutic or Preventive Procedure
C2541061	ICD10PCS	Radiation Therapy @ Musculoskeletal System @ Beam Radiation @ Humerus @ Neutrons @ None			Therapeutic or Preventive Procedure
C2541062	ICD10PCS	Radiation Therapy @ Musculoskeletal System @ Beam Radiation @ Humerus @ Neutron Capture			Therapeutic or Preventive Procedure
C2541063	ICD10PCS	Radiation Therapy @ Musculoskeletal System @ Beam Radiation @ Humerus @ Neutron Capture @ None			Therapeutic or Preventive Procedure
C2541064	ICD10PCS	Radiation Therapy @ Musculoskeletal System @ Beam Radiation @ Radius/Ulna			Therapeutic or Preventive Procedure
C2541073	ICD10PCS	Radiation Therapy @ Musculoskeletal System @ Beam Radiation @ Radius/Ulna @ Neutrons			Therapeutic or Preventive Procedure
C2541074	ICD10PCS	Radiation Therapy @ Musculoskeletal System @ Beam Radiation @ Radius/Ulna @ Neutrons @ None			Therapeutic or Preventive Procedure
C2541075	ICD10PCS	Radiation Therapy @ Musculoskeletal System @ Beam Radiation @ Radius/Ulna @ Neutron Capture			Therapeutic or Preventive Procedure
C2541077	ICD10PCS	Radiation Therapy @ Musculoskeletal System @ Beam Radiation @ Pelvic Bones			Therapeutic or Preventive Procedure
C2541086	ICD10PCS	Radiation Therapy @ Musculoskeletal System @ Beam Radiation @ Pelvic Bones @ Neutrons			Therapeutic or Preventive Procedure
C2541087	ICD10PCS	Radiation Therapy @ Musculoskeletal System @ Beam Radiation @ Pelvic Bones @ Neutrons @ None			Therapeutic or Preventive Procedure
C2541088	ICD10PCS	Radiation Therapy @ Musculoskeletal System @ Beam Radiation @ Pelvic Bones @ Neutron Capture			Therapeutic or Preventive Procedure
C2541091	ICD10PCS	Radiation Therapy @ Musculoskeletal System @ Beam Radiation @ Femur @ Photons <1 MeV			Therapeutic or Preventive Procedure
C2541095	ICD10PCS	Radiation Therapy @ Musculoskeletal System @ Beam Radiation @ Femur @ Photons >10 MeV			Therapeutic or Preventive Procedure
C2541099	ICD10PCS	Radiation Therapy @ Musculoskeletal System @ Beam Radiation @ Femur @ Neutrons			Therapeutic or Preventive Procedure
C2541100	ICD10PCS	Radiation Therapy @ Musculoskeletal System @ Beam Radiation @ Femur @ Neutrons @ None			Therapeutic or Preventive Procedure
C2541101	ICD10PCS	Radiation Therapy @ Musculoskeletal System @ Beam Radiation @ Femur @ Neutron Capture			Therapeutic or Preventive Procedure
C2541102	ICD10PCS	Radiation Therapy @ Musculoskeletal System @ Beam Radiation @ Femur @ Neutron Capture @ None			Therapeutic or Preventive Procedure
C2541103	ICD10PCS	Radiation Therapy @ Musculoskeletal System @ Beam Radiation @ Tibia/Fibula			Therapeutic or Preventive Procedure
C2541112	ICD10PCS	Radiation Therapy @ Musculoskeletal System @ Beam Radiation @ Tibia/Fibula @ Neutrons			Therapeutic or Preventive Procedure
C2541113	ICD10PCS	Radiation Therapy @ Musculoskeletal System @ Beam Radiation @ Tibia/Fibula @ Neutrons @ None			Therapeutic or Preventive Procedure
C2541114	ICD10PCS	Radiation Therapy @ Musculoskeletal System @ Beam Radiation @ Tibia/Fibula @ Neutron Capture			Therapeutic or Preventive Procedure
C2541116	ICD10PCS	Radiation Therapy @ Musculoskeletal System @ Beam Radiation @ Other Bone			Therapeutic or Preventive Procedure
C2541125	ICD10PCS	Radiation Therapy @ Musculoskeletal System @ Beam Radiation @ Other Bone @ Neutrons			Therapeutic or Preventive Procedure
C2541126	ICD10PCS	Radiation Therapy @ Musculoskeletal System @ Beam Radiation @ Other Bone @ Neutrons @ None			Therapeutic or Preventive Procedure
C2541127	ICD10PCS	Radiation Therapy @ Musculoskeletal System @ Beam Radiation @ Other Bone @ Neutron Capture			Therapeutic or Preventive Procedure
C2541129	ICD10PCS	Radiation Therapy @ Musculoskeletal System @ Beam Radiation @ Skull @ Electrons			Therapeutic or Preventive Procedure
C2541130	ICD10PCS	Radiation Therapy @ Musculoskeletal System @ Beam Radiation @ Skull @ Electrons @ None			Therapeutic or Preventive Procedure
C2541131	ICD10PCS	Radiation Therapy @ Musculoskeletal System @ Beam Radiation @ Maxilla @ Electrons			Therapeutic or Preventive Procedure
C2541132	ICD10PCS	Radiation Therapy @ Musculoskeletal System @ Beam Radiation @ Maxilla @ Electrons @ None			Therapeutic or Preventive Procedure
C2541133	ICD10PCS	Radiation Therapy @ Musculoskeletal System @ Beam Radiation @ Mandible @ Electrons			Therapeutic or Preventive Procedure
C2541134	ICD10PCS	Radiation Therapy @ Musculoskeletal System @ Beam Radiation @ Mandible @ Electrons @ None			Therapeutic or Preventive Procedure
C2541135	ICD10PCS	Radiation Therapy @ Musculoskeletal System @ Beam Radiation @ Sternum @ Electrons			Therapeutic or Preventive Procedure
C2541136	ICD10PCS	Radiation Therapy @ Musculoskeletal System @ Beam Radiation @ Sternum @ Electrons @ None			Therapeutic or Preventive Procedure
C2541137	ICD10PCS	Radiation Therapy @ Musculoskeletal System @ Beam Radiation @ Rib(s) @ Electrons			Therapeutic or Preventive Procedure
C2541138	ICD10PCS	Radiation Therapy @ Musculoskeletal System @ Beam Radiation @ Rib(s) @ Electrons @ None			Therapeutic or Preventive Procedure
C2541139	ICD10PCS	Radiation Therapy @ Musculoskeletal System @ Beam Radiation @ Humerus @ Electrons			Therapeutic or Preventive Procedure
C2541140	ICD10PCS	Radiation Therapy @ Musculoskeletal System @ Beam Radiation @ Humerus @ Electrons @ None			Therapeutic or Preventive Procedure
C2541141	ICD10PCS	Radiation Therapy @ Musculoskeletal System @ Beam Radiation @ Radius/Ulna @ Electrons			Therapeutic or Preventive Procedure
C2541142	ICD10PCS	Radiation Therapy @ Musculoskeletal System @ Beam Radiation @ Radius/Ulna @ Electrons @ None			Therapeutic or Preventive Procedure
C2541143	ICD10PCS	Radiation Therapy @ Musculoskeletal System @ Beam Radiation @ Pelvic Bones @ Electrons			Therapeutic or Preventive Procedure
C2541144	ICD10PCS	Radiation Therapy @ Musculoskeletal System @ Beam Radiation @ Pelvic Bones @ Electrons @ None			Therapeutic or Preventive Procedure
C2541145	ICD10PCS	Radiation Therapy @ Musculoskeletal System @ Beam Radiation @ Femur @ Electrons			Therapeutic or Preventive Procedure
C2541146	ICD10PCS	Radiation Therapy @ Musculoskeletal System @ Beam Radiation @ Femur @ Electrons @ None			Therapeutic or Preventive Procedure
C2541147	ICD10PCS	Radiation Therapy @ Musculoskeletal System @ Beam Radiation @ Tibia/Fibula @ Electrons			Therapeutic or Preventive Procedure
C2541148	ICD10PCS	Radiation Therapy @ Musculoskeletal System @ Beam Radiation @ Tibia/Fibula @ Electrons @ None			Therapeutic or Preventive Procedure
C2541149	ICD10PCS	Radiation Therapy @ Musculoskeletal System @ Beam Radiation @ Other Bone @ Electrons			Therapeutic or Preventive Procedure
C2541150	ICD10PCS	Radiation Therapy @ Musculoskeletal System @ Beam Radiation @ Other Bone @ Electrons @ None			Therapeutic or Preventive Procedure
C2541155	ICD10PCS	Radiation Therapy @ Musculoskeletal System @ Other Radiation @ Skull @ Hyperthermia			Therapeutic or Preventive Procedure
C2541156	ICD10PCS	Radiation Therapy @ Musculoskeletal System @ Other Radiation @ Skull @ Hyperthermia @ None			Therapeutic or Preventive Procedure
C2541162	ICD10PCS	Radiation Therapy @ Musculoskeletal System @ Other Radiation @ Maxilla @ Hyperthermia			Therapeutic or Preventive Procedure
C2541163	ICD10PCS	Radiation Therapy @ Musculoskeletal System @ Other Radiation @ Maxilla @ Hyperthermia @ None			Therapeutic or Preventive Procedure
C2541169	ICD10PCS	Radiation Therapy @ Musculoskeletal System @ Other Radiation @ Mandible @ Hyperthermia			Therapeutic or Preventive Procedure
C2541170	ICD10PCS	Radiation Therapy @ Musculoskeletal System @ Other Radiation @ Mandible @ Hyperthermia @ None			Therapeutic or Preventive Procedure
C2541176	ICD10PCS	Radiation Therapy @ Musculoskeletal System @ Other Radiation @ Sternum @ Hyperthermia			Therapeutic or Preventive Procedure
C2541177	ICD10PCS	Radiation Therapy @ Musculoskeletal System @ Other Radiation @ Sternum @ Hyperthermia @ None			Therapeutic or Preventive Procedure
C2541180	ICD10PCS	Radiation Therapy @ Musculoskeletal System @ Other Radiation @ Rib(s)			Therapeutic or Preventive Procedure
C2541183	ICD10PCS	Radiation Therapy @ Musculoskeletal System @ Other Radiation @ Rib(s) @ Hyperthermia			Therapeutic or Preventive Procedure
C2541184	ICD10PCS	Radiation Therapy @ Musculoskeletal System @ Other Radiation @ Rib(s) @ Hyperthermia @ None			Therapeutic or Preventive Procedure
C2541190	ICD10PCS	Radiation Therapy @ Musculoskeletal System @ Other Radiation @ Humerus @ Hyperthermia			Therapeutic or Preventive Procedure
C2541191	ICD10PCS	Radiation Therapy @ Musculoskeletal System @ Other Radiation @ Humerus @ Hyperthermia @ None			Therapeutic or Preventive Procedure
C2541194	ICD10PCS	Radiation Therapy @ Musculoskeletal System @ Other Radiation @ Radius/Ulna			Therapeutic or Preventive Procedure
C2541197	ICD10PCS	Radiation Therapy @ Musculoskeletal System @ Other Radiation @ Radius/Ulna @ Hyperthermia			Therapeutic or Preventive Procedure
C2541198	ICD10PCS	Radiation Therapy @ Musculoskeletal System @ Other Radiation @ Radius/Ulna @ Hyperthermia @ None			Therapeutic or Preventive Procedure
C2541201	ICD10PCS	Radiation Therapy @ Musculoskeletal System @ Other Radiation @ Pelvic Bones			Therapeutic or Preventive Procedure
C2541204	ICD10PCS	Radiation Therapy @ Musculoskeletal System @ Other Radiation @ Pelvic Bones @ Hyperthermia			Therapeutic or Preventive Procedure
C2541205	ICD10PCS	Radiation Therapy @ Musculoskeletal System @ Other Radiation @ Pelvic Bones @ Hyperthermia @ None			Therapeutic or Preventive Procedure
C2541211	ICD10PCS	Radiation Therapy @ Musculoskeletal System @ Other Radiation @ Femur @ Hyperthermia			Therapeutic or Preventive Procedure
C2541212	ICD10PCS	Radiation Therapy @ Musculoskeletal System @ Other Radiation @ Femur @ Hyperthermia @ None			Therapeutic or Preventive Procedure
C2541215	ICD10PCS	Radiation Therapy @ Musculoskeletal System @ Other Radiation @ Tibia/Fibula			Therapeutic or Preventive Procedure
C2541218	ICD10PCS	Radiation Therapy @ Musculoskeletal System @ Other Radiation @ Tibia/Fibula @ Hyperthermia			Therapeutic or Preventive Procedure
C2541219	ICD10PCS	Radiation Therapy @ Musculoskeletal System @ Other Radiation @ Tibia/Fibula @ Hyperthermia @ None			Therapeutic or Preventive Procedure
C2541222	ICD10PCS	Radiation Therapy @ Musculoskeletal System @ Other Radiation @ Other Bone			Therapeutic or Preventive Procedure
C2541225	ICD10PCS	Radiation Therapy @ Musculoskeletal System @ Other Radiation @ Other Bone @ Hyperthermia			Therapeutic or Preventive Procedure
C2541226	ICD10PCS	Radiation Therapy @ Musculoskeletal System @ Other Radiation @ Other Bone @ Hyperthermia @ None			Therapeutic or Preventive Procedure
C2541232	ICD10PCS	Radiation Therapy @ Urinary System @ Beam Radiation @ Kidney @ Photons <1 MeV			Therapeutic or Preventive Procedure
C2541236	ICD10PCS	Radiation Therapy @ Urinary System @ Beam Radiation @ Kidney @ Photons >10 MeV			Therapeutic or Preventive Procedure
C2541240	ICD10PCS	Radiation Therapy @ Urinary System @ Beam Radiation @ Kidney @ Neutrons			Therapeutic or Preventive Procedure
C2541241	ICD10PCS	Radiation Therapy @ Urinary System @ Beam Radiation @ Kidney @ Neutrons @ None			Therapeutic or Preventive Procedure
C2541242	ICD10PCS	Radiation Therapy @ Urinary System @ Beam Radiation @ Kidney @ Neutron Capture			Therapeutic or Preventive Procedure
C2541243	ICD10PCS	Radiation Therapy @ Urinary System @ Beam Radiation @ Kidney @ Neutron Capture @ None			Therapeutic or Preventive Procedure
C2541245	ICD10PCS	Radiation Therapy @ Urinary System @ Beam Radiation @ Ureter @ Photons <1 MeV			Therapeutic or Preventive Procedure
C2541249	ICD10PCS	Radiation Therapy @ Urinary System @ Beam Radiation @ Ureter @ Photons >10 MeV			Therapeutic or Preventive Procedure
C2541253	ICD10PCS	Radiation Therapy @ Urinary System @ Beam Radiation @ Ureter @ Neutrons			Therapeutic or Preventive Procedure
C2541254	ICD10PCS	Radiation Therapy @ Urinary System @ Beam Radiation @ Ureter @ Neutrons @ None			Therapeutic or Preventive Procedure
C2541255	ICD10PCS	Radiation Therapy @ Urinary System @ Beam Radiation @ Ureter @ Neutron Capture			Therapeutic or Preventive Procedure
C2541256	ICD10PCS	Radiation Therapy @ Urinary System @ Beam Radiation @ Ureter @ Neutron Capture @ None			Therapeutic or Preventive Procedure
C2541258	ICD10PCS	Radiation Therapy @ Urinary System @ Beam Radiation @ Bladder @ Photons <1 MeV			Therapeutic or Preventive Procedure
C2541262	ICD10PCS	Radiation Therapy @ Urinary System @ Beam Radiation @ Bladder @ Photons >10 MeV			Therapeutic or Preventive Procedure
C2541266	ICD10PCS	Radiation Therapy @ Urinary System @ Beam Radiation @ Bladder @ Neutrons			Therapeutic or Preventive Procedure
C2541267	ICD10PCS	Radiation Therapy @ Urinary System @ Beam Radiation @ Bladder @ Neutrons @ None			Therapeutic or Preventive Procedure
C2541268	ICD10PCS	Radiation Therapy @ Urinary System @ Beam Radiation @ Bladder @ Neutron Capture			Therapeutic or Preventive Procedure
C2541269	ICD10PCS	Radiation Therapy @ Urinary System @ Beam Radiation @ Bladder @ Neutron Capture @ None			Therapeutic or Preventive Procedure
C2541271	ICD10PCS	Radiation Therapy @ Urinary System @ Beam Radiation @ Urethra @ Photons <1 MeV			Therapeutic or Preventive Procedure
C2541275	ICD10PCS	Radiation Therapy @ Urinary System @ Beam Radiation @ Urethra @ Photons >10 MeV			Therapeutic or Preventive Procedure
C2541279	ICD10PCS	Radiation Therapy @ Urinary System @ Beam Radiation @ Urethra @ Neutrons			Therapeutic or Preventive Procedure
C2541280	ICD10PCS	Radiation Therapy @ Urinary System @ Beam Radiation @ Urethra @ Neutrons @ None			Therapeutic or Preventive Procedure
C2541281	ICD10PCS	Radiation Therapy @ Urinary System @ Beam Radiation @ Urethra @ Neutron Capture			Therapeutic or Preventive Procedure
C2541282	ICD10PCS	Radiation Therapy @ Urinary System @ Beam Radiation @ Urethra @ Neutron Capture @ None			Therapeutic or Preventive Procedure
C2541283	ICD10PCS	Radiation Therapy @ Urinary System @ Beam Radiation @ Kidney @ Electrons			Therapeutic or Preventive Procedure
C2541284	ICD10PCS	Radiation Therapy @ Urinary System @ Beam Radiation @ Kidney @ Electrons @ None			Therapeutic or Preventive Procedure
C2541285	ICD10PCS	Radiation Therapy @ Urinary System @ Beam Radiation @ Ureter @ Electrons			Therapeutic or Preventive Procedure
C2541286	ICD10PCS	Radiation Therapy @ Urinary System @ Beam Radiation @ Ureter @ Electrons @ None			Therapeutic or Preventive Procedure
C2541287	ICD10PCS	Radiation Therapy @ Urinary System @ Beam Radiation @ Bladder @ Electrons			Therapeutic or Preventive Procedure
C2541288	ICD10PCS	Radiation Therapy @ Urinary System @ Beam Radiation @ Bladder @ Electrons @ None			Therapeutic or Preventive Procedure
C2541289	ICD10PCS	Radiation Therapy @ Urinary System @ Beam Radiation @ Urethra @ Electrons			Therapeutic or Preventive Procedure
C2541290	ICD10PCS	Radiation Therapy @ Urinary System @ Beam Radiation @ Urethra @ Electrons @ None			Therapeutic or Preventive Procedure
C2541385	ICD10PCS	Radiation Therapy @ Urinary System @ Other Radiation @ Kidney @ Hyperthermia			Therapeutic or Preventive Procedure
C2541386	ICD10PCS	Radiation Therapy @ Urinary System @ Other Radiation @ Kidney @ Hyperthermia @ None			Therapeutic or Preventive Procedure
C2541394	ICD10PCS	Radiation Therapy @ Urinary System @ Other Radiation @ Ureter @ Hyperthermia			Therapeutic or Preventive Procedure
C2541395	ICD10PCS	Radiation Therapy @ Urinary System @ Other Radiation @ Ureter @ Hyperthermia @ None			Therapeutic or Preventive Procedure
C2541403	ICD10PCS	Radiation Therapy @ Urinary System @ Other Radiation @ Bladder @ Hyperthermia			Therapeutic or Preventive Procedure
C2541404	ICD10PCS	Radiation Therapy @ Urinary System @ Other Radiation @ Bladder @ Hyperthermia @ None			Therapeutic or Preventive Procedure
C2541412	ICD10PCS	Radiation Therapy @ Urinary System @ Other Radiation @ Urethra @ Hyperthermia			Therapeutic or Preventive Procedure
C2541413	ICD10PCS	Radiation Therapy @ Urinary System @ Other Radiation @ Urethra @ Hyperthermia @ None			Therapeutic or Preventive Procedure
C2541420	ICD10PCS	Radiation Therapy @ Female Reproductive System @ Beam Radiation @ Ovary			Therapeutic or Preventive Procedure
C2541429	ICD10PCS	Radiation Therapy @ Female Reproductive System @ Beam Radiation @ Ovary @ Neutrons			Therapeutic or Preventive Procedure
C2541430	ICD10PCS	Radiation Therapy @ Female Reproductive System @ Beam Radiation @ Ovary @ Neutrons @ None			Therapeutic or Preventive Procedure
C2541431	ICD10PCS	Radiation Therapy @ Female Reproductive System @ Beam Radiation @ Ovary @ Neutron Capture			Therapeutic or Preventive Procedure
C2541433	ICD10PCS	Radiation Therapy @ Female Reproductive System @ Beam Radiation @ Cervix			Therapeutic or Preventive Procedure
C2541442	ICD10PCS	Radiation Therapy @ Female Reproductive System @ Beam Radiation @ Cervix @ Neutrons			Therapeutic or Preventive Procedure
C2541443	ICD10PCS	Radiation Therapy @ Female Reproductive System @ Beam Radiation @ Cervix @ Neutrons @ None			Therapeutic or Preventive Procedure
C2541444	ICD10PCS	Radiation Therapy @ Female Reproductive System @ Beam Radiation @ Cervix @ Neutron Capture			Therapeutic or Preventive Procedure
C2541446	ICD10PCS	Radiation Therapy @ Female Reproductive System @ Beam Radiation @ Uterus			Therapeutic or Preventive Procedure
C2541455	ICD10PCS	Radiation Therapy @ Female Reproductive System @ Beam Radiation @ Uterus @ Neutrons			Therapeutic or Preventive Procedure
C2541456	ICD10PCS	Radiation Therapy @ Female Reproductive System @ Beam Radiation @ Uterus @ Neutrons @ None			Therapeutic or Preventive Procedure
C2541457	ICD10PCS	Radiation Therapy @ Female Reproductive System @ Beam Radiation @ Uterus @ Neutron Capture			Therapeutic or Preventive Procedure
C2541459	ICD10PCS	Radiation Therapy @ Female Reproductive System @ Beam Radiation @ Ovary @ Electrons			Therapeutic or Preventive Procedure
C2541460	ICD10PCS	Radiation Therapy @ Female Reproductive System @ Beam Radiation @ Ovary @ Electrons @ None			Therapeutic or Preventive Procedure
C2541461	ICD10PCS	Radiation Therapy @ Female Reproductive System @ Beam Radiation @ Cervix @ Electrons			Therapeutic or Preventive Procedure
C2541462	ICD10PCS	Radiation Therapy @ Female Reproductive System @ Beam Radiation @ Cervix @ Electrons @ None			Therapeutic or Preventive Procedure
C2541463	ICD10PCS	Radiation Therapy @ Female Reproductive System @ Beam Radiation @ Uterus @ Electrons			Therapeutic or Preventive Procedure
C2541464	ICD10PCS	Radiation Therapy @ Female Reproductive System @ Beam Radiation @ Uterus @ Electrons @ None			Therapeutic or Preventive Procedure
C2541534	ICD10PCS	Radiation Therapy @ Female Reproductive System @ Other Radiation @ Ovary			Therapeutic or Preventive Procedure
C2541537	ICD10PCS	Radiation Therapy @ Female Reproductive System @ Other Radiation @ Ovary @ Hyperthermia			Therapeutic or Preventive Procedure
C2541538	ICD10PCS	Radiation Therapy @ Female Reproductive System @ Other Radiation @ Ovary @ Hyperthermia @ None			Therapeutic or Preventive Procedure
C2541543	ICD10PCS	Radiation Therapy @ Female Reproductive System @ Other Radiation @ Cervix			Therapeutic or Preventive Procedure
C2541546	ICD10PCS	Radiation Therapy @ Female Reproductive System @ Other Radiation @ Cervix @ Hyperthermia			Therapeutic or Preventive Procedure
C2541547	ICD10PCS	Radiation Therapy @ Female Reproductive System @ Other Radiation @ Cervix @ Hyperthermia @ None			Therapeutic or Preventive Procedure
C2541552	ICD10PCS	Radiation Therapy @ Female Reproductive System @ Other Radiation @ Uterus			Therapeutic or Preventive Procedure
C2541555	ICD10PCS	Radiation Therapy @ Female Reproductive System @ Other Radiation @ Uterus @ Hyperthermia			Therapeutic or Preventive Procedure
C2541556	ICD10PCS	Radiation Therapy @ Female Reproductive System @ Other Radiation @ Uterus @ Hyperthermia @ None			Therapeutic or Preventive Procedure
C2541563	ICD10PCS	Radiation Therapy @ Male Reproductive System @ Beam Radiation @ Prostate			Therapeutic or Preventive Procedure
C2541572	ICD10PCS	Radiation Therapy @ Male Reproductive System @ Beam Radiation @ Prostate @ Neutrons			Therapeutic or Preventive Procedure
C2541573	ICD10PCS	Radiation Therapy @ Male Reproductive System @ Beam Radiation @ Prostate @ Neutrons @ None			Therapeutic or Preventive Procedure
C2541574	ICD10PCS	Radiation Therapy @ Male Reproductive System @ Beam Radiation @ Prostate @ Neutron Capture			Therapeutic or Preventive Procedure
C2541576	ICD10PCS	Radiation Therapy @ Male Reproductive System @ Beam Radiation @ Testis			Therapeutic or Preventive Procedure
C2541585	ICD10PCS	Radiation Therapy @ Male Reproductive System @ Beam Radiation @ Testis @ Neutrons			Therapeutic or Preventive Procedure
C2541586	ICD10PCS	Radiation Therapy @ Male Reproductive System @ Beam Radiation @ Testis @ Neutrons @ None			Therapeutic or Preventive Procedure
C2541587	ICD10PCS	Radiation Therapy @ Male Reproductive System @ Beam Radiation @ Testis @ Neutron Capture			Therapeutic or Preventive Procedure
C2541589	ICD10PCS	Radiation Therapy @ Male Reproductive System @ Beam Radiation @ Prostate @ Electrons			Therapeutic or Preventive Procedure
C2541590	ICD10PCS	Radiation Therapy @ Male Reproductive System @ Beam Radiation @ Prostate @ Electrons @ None			Therapeutic or Preventive Procedure
C2541591	ICD10PCS	Radiation Therapy @ Male Reproductive System @ Beam Radiation @ Testis @ Electrons			Therapeutic or Preventive Procedure
C2541592	ICD10PCS	Radiation Therapy @ Male Reproductive System @ Beam Radiation @ Testis @ Electrons @ None			Therapeutic or Preventive Procedure
C2541640	ICD10PCS	Radiation Therapy @ Male Reproductive System @ Other Radiation @ Prostate			Therapeutic or Preventive Procedure
C2541643	ICD10PCS	Radiation Therapy @ Male Reproductive System @ Other Radiation @ Prostate @ Hyperthermia			Therapeutic or Preventive Procedure
C2541644	ICD10PCS	Radiation Therapy @ Male Reproductive System @ Other Radiation @ Prostate @ Hyperthermia @ None			Therapeutic or Preventive Procedure
C2541649	ICD10PCS	Radiation Therapy @ Male Reproductive System @ Other Radiation @ Testis			Therapeutic or Preventive Procedure
C2541652	ICD10PCS	Radiation Therapy @ Male Reproductive System @ Other Radiation @ Testis @ Hyperthermia			Therapeutic or Preventive Procedure
C2541653	ICD10PCS	Radiation Therapy @ Male Reproductive System @ Other Radiation @ Testis @ Hyperthermia @ None			Therapeutic or Preventive Procedure
C2541658	ICD10PCS	Radiation Therapy @ Anatomical Regions @ Beam Radiation @ Head and Neck			Therapeutic or Preventive Procedure
C2541667	ICD10PCS	Radiation Therapy @ Anatomical Regions @ Beam Radiation @ Head and Neck @ Neutrons			Therapeutic or Preventive Procedure
C2541668	ICD10PCS	Radiation Therapy @ Anatomical Regions @ Beam Radiation @ Head and Neck @ Neutrons @ None			Therapeutic or Preventive Procedure
C2541669	ICD10PCS	Radiation Therapy @ Anatomical Regions @ Beam Radiation @ Head and Neck @ Neutron Capture			Therapeutic or Preventive Procedure
C2541672	ICD10PCS	Radiation Therapy @ Anatomical Regions @ Beam Radiation @ Chest @ Photons <1 MeV			Therapeutic or Preventive Procedure
C2541676	ICD10PCS	Radiation Therapy @ Anatomical Regions @ Beam Radiation @ Chest @ Photons >10 MeV			Therapeutic or Preventive Procedure
C2541680	ICD10PCS	Radiation Therapy @ Anatomical Regions @ Beam Radiation @ Chest @ Neutrons			Therapeutic or Preventive Procedure
C2541681	ICD10PCS	Radiation Therapy @ Anatomical Regions @ Beam Radiation @ Chest @ Neutrons @ None			Therapeutic or Preventive Procedure
C2541682	ICD10PCS	Radiation Therapy @ Anatomical Regions @ Beam Radiation @ Chest @ Neutron Capture			Therapeutic or Preventive Procedure
C2541683	ICD10PCS	Radiation Therapy @ Anatomical Regions @ Beam Radiation @ Chest @ Neutron Capture @ None			Therapeutic or Preventive Procedure
C2541685	ICD10PCS	Radiation Therapy @ Anatomical Regions @ Beam Radiation @ Abdomen @ Photons <1 MeV			Therapeutic or Preventive Procedure
C2541689	ICD10PCS	Radiation Therapy @ Anatomical Regions @ Beam Radiation @ Abdomen @ Photons >10 MeV			Therapeutic or Preventive Procedure
C2541693	ICD10PCS	Radiation Therapy @ Anatomical Regions @ Beam Radiation @ Abdomen @ Neutrons			Therapeutic or Preventive Procedure
C2541694	ICD10PCS	Radiation Therapy @ Anatomical Regions @ Beam Radiation @ Abdomen @ Neutrons @ None			Therapeutic or Preventive Procedure
C2541695	ICD10PCS	Radiation Therapy @ Anatomical Regions @ Beam Radiation @ Abdomen @ Neutron Capture			Therapeutic or Preventive Procedure
C2541696	ICD10PCS	Radiation Therapy @ Anatomical Regions @ Beam Radiation @ Abdomen @ Neutron Capture @ None			Therapeutic or Preventive Procedure
C2541698	ICD10PCS	Radiation Therapy @ Anatomical Regions @ Beam Radiation @ Hemibody @ Photons <1 MeV			Therapeutic or Preventive Procedure
C2541702	ICD10PCS	Radiation Therapy @ Anatomical Regions @ Beam Radiation @ Hemibody @ Photons >10 MeV			Therapeutic or Preventive Procedure
C2541706	ICD10PCS	Radiation Therapy @ Anatomical Regions @ Beam Radiation @ Hemibody @ Neutrons			Therapeutic or Preventive Procedure
C2541707	ICD10PCS	Radiation Therapy @ Anatomical Regions @ Beam Radiation @ Hemibody @ Neutrons @ None			Therapeutic or Preventive Procedure
C2541708	ICD10PCS	Radiation Therapy @ Anatomical Regions @ Beam Radiation @ Hemibody @ Neutron Capture			Therapeutic or Preventive Procedure
C2541709	ICD10PCS	Radiation Therapy @ Anatomical Regions @ Beam Radiation @ Hemibody @ Neutron Capture @ None			Therapeutic or Preventive Procedure
C2541710	ICD10PCS	Radiation Therapy @ Anatomical Regions @ Beam Radiation @ Whole Body			Therapeutic or Preventive Procedure
C2541719	ICD10PCS	Radiation Therapy @ Anatomical Regions @ Beam Radiation @ Whole Body @ Neutrons			Therapeutic or Preventive Procedure
C2541720	ICD10PCS	Radiation Therapy @ Anatomical Regions @ Beam Radiation @ Whole Body @ Neutrons @ None			Therapeutic or Preventive Procedure
C2541721	ICD10PCS	Radiation Therapy @ Anatomical Regions @ Beam Radiation @ Whole Body @ Neutron Capture			Therapeutic or Preventive Procedure
C2541723	ICD10PCS	Radiation Therapy @ Anatomical Regions @ Beam Radiation @ Pelvic Region			Therapeutic or Preventive Procedure
C2541732	ICD10PCS	Radiation Therapy @ Anatomical Regions @ Beam Radiation @ Pelvic Region @ Neutrons			Therapeutic or Preventive Procedure
C2541733	ICD10PCS	Radiation Therapy @ Anatomical Regions @ Beam Radiation @ Pelvic Region @ Neutrons @ None			Therapeutic or Preventive Procedure
C2541734	ICD10PCS	Radiation Therapy @ Anatomical Regions @ Beam Radiation @ Pelvic Region @ Neutron Capture			Therapeutic or Preventive Procedure
C2541736	ICD10PCS	Radiation Therapy @ Anatomical Regions @ Beam Radiation @ Head and Neck @ Electrons			Therapeutic or Preventive Procedure
C2541737	ICD10PCS	Radiation Therapy @ Anatomical Regions @ Beam Radiation @ Head and Neck @ Electrons @ None			Therapeutic or Preventive Procedure
C2541738	ICD10PCS	Radiation Therapy @ Anatomical Regions @ Beam Radiation @ Chest @ Electrons			Therapeutic or Preventive Procedure
C2541739	ICD10PCS	Radiation Therapy @ Anatomical Regions @ Beam Radiation @ Chest @ Electrons @ None			Therapeutic or Preventive Procedure
C2541740	ICD10PCS	Radiation Therapy @ Anatomical Regions @ Beam Radiation @ Abdomen @ Electrons			Therapeutic or Preventive Procedure
C2541741	ICD10PCS	Radiation Therapy @ Anatomical Regions @ Beam Radiation @ Abdomen @ Electrons @ None			Therapeutic or Preventive Procedure
C2541742	ICD10PCS	Radiation Therapy @ Anatomical Regions @ Beam Radiation @ Hemibody @ Electrons			Therapeutic or Preventive Procedure
C2541743	ICD10PCS	Radiation Therapy @ Anatomical Regions @ Beam Radiation @ Hemibody @ Electrons @ None			Therapeutic or Preventive Procedure
C2541744	ICD10PCS	Radiation Therapy @ Anatomical Regions @ Beam Radiation @ Whole Body @ Electrons			Therapeutic or Preventive Procedure
C2541745	ICD10PCS	Radiation Therapy @ Anatomical Regions @ Beam Radiation @ Whole Body @ Electrons @ None			Therapeutic or Preventive Procedure
[truncated: 4,510 more rows]
